# Supplementary material for: Racemic 9,10-dimeth­oxy-3-methyl-6-phenyl-7,7a-dihydro­benzo[b]benzo[4,5]isothia­zolo[2,3-d][1,4]diazepine 12,12-dioxide
Source: Acta Crystallogr Sect E Struct Rep Online. 2011 Feb 23;67(Pt 3):o684–5. doi: 10.1107/S1600536811004983 (PMC3052004; doi:10.1107/S1600536811004983)
Supplement: Supplementary file 2 [file e-67-0o684-Isup2.hkl]

#
# h,k,l, Fc-squared, Fo-squared, sigma(Fo-squared) and status flag
#
data_I
_shelx_title ' 03src0209 in P-1'
_shelx_refln_list_code          4
_shelx_F_calc_maximum      222.22
_exptl_crystal_F_000       912.00
_reflns_d_resolution_high  0.8401
 
loop_
 _symmetry_equiv_pos_as_xyz
 'x, y, z'
 '-x, -y, -z'
 
_cell_length_a    11.9007
_cell_length_b    12.8521
_cell_length_c    14.6202
_cell_angle_alpha 109.852
_cell_angle_beta   90.743
_cell_angle_gamma  92.775
 
_shelx_F_squared_multiplier     1.000
 
loop_
 _refln_index_h
 _refln_index_k
 _refln_index_l
 _refln_F_squared_calc
 _refln_F_squared_meas
 _refln_F_squared_sigma
 _refln_observed_status
   3   0   0     1424.80     1239.59     19.71 o
   4   0   0      569.20      596.16     13.07 o
   5   0   0     1747.14     1583.56     24.20 o
   6   0   0      487.20      420.84     13.02 o
   7   0   0       11.26        8.62      7.03 o
   8   0   0       39.91       34.39      6.51 o
   9   0   0      122.74      118.87      7.35 o
  10   0   0      129.67      115.16      8.12 o
  11   0   0       67.58       46.98     10.77 o
  12   0   0       86.76      108.71     12.96 o
  13   0   0        6.65      -17.11     34.05 o
  14   0   0       33.29       38.24     42.62 o
 -14   1   0       39.53        8.55     24.07 o
 -13   1   0      136.34      217.40     50.79 o
 -12   1   0     1591.84     1604.72     55.45 o
 -11   1   0       28.50       12.29      9.54 o
 -10   1   0      250.67      255.56     16.61 o
  -9   1   0     1252.80     1318.79     24.67 o
  -8   1   0        4.02        2.87      7.02 o
  -7   1   0        3.36        8.60      7.02 o
  -6   1   0     1730.82     1559.36     26.12 o
  -5   1   0      738.95      764.65     12.23 o
  -4   1   0     2489.32     2249.99     36.04 o
  -3   1   0     6096.19     5267.22     96.95 o
   2   1   0      121.95      132.09      9.91 o
   3   1   0     2962.62     2480.52    152.42 o
   4   1   0     5988.28     5276.96    111.32 o
   5   1   0     2523.34     2566.06     57.61 o
   6   1   0     4511.40     4557.13     71.73 o
   7   1   0      231.53      232.01      6.90 o
   8   1   0      415.96      370.94      9.58 o
   9   1   0      184.02      193.27     12.62 o
  10   1   0      675.60      707.35     25.02 o
  11   1   0      649.83      700.37     28.81 o
  12   1   0      109.11       97.06      9.17 o
  13   1   0      106.51      102.58     19.98 o
  14   1   0        8.08       23.79     17.06 o
 -14   2   0       13.11       51.19     24.13 o
 -13   2   0        4.05       -8.49     24.13 o
 -12   2   0      977.56     1049.39     39.53 o
 -11   2   0       27.26       34.24      9.51 o
 -10   2   0     2136.39     2271.75     65.37 o
  -9   2   0      351.49      326.15     15.35 o
  -8   2   0        7.94       13.77      7.70 o
  -7   2   0      975.91      913.45     44.72 o
  -6   2   0     1398.84     1468.35     25.30 o
  -5   2   0      678.18      635.68     13.04 o
  -4   2   0    10383.19     9851.24    170.00 o
  -3   2   0     2188.59     1920.08     31.62 o
  -2   2   0     8685.90     7528.94    104.08 o
   0   2   0     3798.89     3438.04     96.83 o
   1   2   0    10598.82     9978.71    115.54 o
   2   2   0    49381.90    53014.09    993.59 o
   3   2   0     1863.47     1687.84     60.47 o
   4   2   0     2412.20     2079.69    104.95 o
   5   2   0     1768.36     1321.54    156.20 o
   6   2   0      119.41      144.14      7.03 o
   7   2   0       22.97        0.00      9.93 o
   8   2   0      392.73      382.49      8.87 o
   9   2   0      466.66      441.88     13.73 o
  10   2   0       17.13       15.02      9.17 o
  11   2   0      117.07      119.13     14.29 o
  12   2   0      124.81      102.62     19.64 o
  13   2   0      144.88      180.21     13.91 o
 -13   3   0       12.48       19.22     21.82 o
 -12   3   0      182.39      174.20     19.71 o
 -11   3   0      621.01      652.63     25.22 o
 -10   3   0     1614.46     1787.11     42.53 o
  -9   3   0      677.82      621.80     23.06 o
  -8   3   0        5.56        6.87      7.68 o
  -7   3   0      617.01      630.14     14.06 o
  -6   3   0     1517.74     1446.95     29.72 o
  -5   3   0       15.81       34.36      7.68 o
  -4   3   0     1838.30     1803.74     29.11 o
  -3   3   0        0.98        0.00     12.13 o
  -2   3   0       96.69       61.27      8.58 o
  -1   3   0     1065.47      961.05     14.03 o
   0   3   0     2595.84     2361.57     32.79 o
   1   3   0     2921.58     2509.28     30.84 o
   2   3   0        7.47       17.65     17.65 o
   3   3   0      210.00      173.51     10.70 o
   4   3   0       92.54       74.86      9.87 o
   5   3   0     1313.36     1427.27     40.58 o
   6   3   0       15.40       22.86      9.90 o
   7   3   0       11.58        5.72      9.90 o
   8   3   0        3.31        5.73      9.93 o
   9   3   0      401.36      411.83     21.26 o
  10   3   0        5.65       -8.62     12.18 o
  11   3   0       64.26       62.07     11.34 o
  12   3   0       10.90        8.59     25.80 o
  13   3   0      157.12      188.70     95.33 o
 -13   4   0      554.82      580.20     35.12 o
 -12   4   0      487.87      518.50     39.01 o
 -11   4   0       99.71      113.71     15.34 o
 -10   4   0      115.81      100.91     12.90 o
  -9   4   0      679.16      660.88     25.77 o
  -8   4   0      134.45      130.99      8.12 o
  -7   4   0      192.56      168.09      7.52 o
  -6   4   0      632.31      616.84     14.76 o
  -5   4   0      155.81      158.38     10.66 o
  -4   4   0      588.46      621.65     16.75 o
  -3   4   0       95.55       56.74      8.58 o
  -2   4   0      151.08      108.66     11.56 o
  -1   4   0     1059.01     1043.28     17.72 o
   1   4   0      776.98      732.43     12.19 o
   2   4   0     1289.23     1288.64     17.75 o
   3   4   0      842.59      766.15     17.23 o
   4   4   0     1192.07     1154.53     20.64 o
   5   4   0      755.92      741.99     41.78 o
   6   4   0      108.38      105.00     11.38 o
   7   4   0      306.75      321.34     19.84 o
   8   4   0      962.18      980.47     43.19 o
   9   4   0     1270.74     1210.18    102.85 o
  10   4   0       21.77       34.46     15.35 o
  11   4   0      279.34      307.16     42.55 o
  12   4   0      221.84      155.21     51.79 o
  13   4   0       12.25        8.55     25.80 o
 -13   5   0       42.89       41.41     24.83 o
 -12   5   0       95.38      103.25     19.74 o
 -11   5   0      103.93       74.13     12.12 o
 -10   5   0      110.02       74.12     15.05 o
  -9   5   0      691.61      638.42     20.68 o
  -8   5   0      492.80      458.44     14.76 o
  -7   5   0      591.47      600.24     20.31 o
  -6   5   0      533.10      521.06     17.21 o
  -5   5   0       37.55       42.92      8.57 o
  -4   5   0       47.13       44.92      9.93 o
  -3   5   0     6261.51     6425.21    113.67 o
  -2   5   0      548.48      502.68      9.85 o
  -1   5   0      645.02      697.99     13.43 o
   0   5   0      103.25      134.90      6.98 o
   1   5   0        0.17        0.00     12.30 o
   2   5   0       65.81       58.32      6.53 o
   3   5   0     1480.36     1615.31     25.25 o
   4   5   0      800.86      907.12     21.36 o
   5   5   0       93.53       88.20      9.93 o
   6   5   0       48.82       51.45      9.90 o
   7   5   0      413.96      399.26     37.63 o
   8   5   0     1328.44     1256.05     42.35 o
   9   5   0      301.38      287.21     31.89 o
  10   5   0       20.67       25.62     18.24 o
  11   5   0       23.75       22.86     19.80 o
  12   5   0       42.49       66.40     21.91 o
 -13   6   0       29.95      -17.05     24.84 o
 -12   6   0       44.89       62.53     19.67 o
 -11   6   0      110.73      124.17     24.87 o
 -10   6   0       30.59       57.01     19.77 o
  -9   6   0     1035.07      945.09     31.51 o
  -8   6   0      602.05      593.03     22.51 o
  -7   6   0      497.29      461.56     15.38 o
  -6   6   0     1083.26     1126.49     34.41 o
  -5   6   0        0.12        3.43      7.67 o
  -4   6   0      344.69      350.94     12.08 o
  -3   6   0      365.17      394.03     15.29 o
  -2   6   0      340.65      362.49     12.14 o
  -1   6   0      367.25      374.36      8.54 o
   0   6   0      520.60      571.26     12.11 o
   1   6   0     2216.89     2088.22     30.55 o
   2   6   0      188.99      260.07      6.08 o
   3   6   0     3009.56     3264.96     52.96 o
   4   6   0     1736.23     1596.60    132.01 o
   5   6   0     1309.91     1340.77     23.06 o
   6   6   0        4.76       11.47     10.87 o
   7   6   0      138.33      133.98     25.31 o
   8   6   0      520.59      495.17     24.99 o
   9   6   0      633.40      581.95     48.20 o
  10   6   0       74.90       87.74     19.83 o
  11   6   0      177.79      209.84     29.74 o
  12   6   0       17.67       22.85     29.68 o
 -12   7   0       76.19       90.87     25.26 o
 -11   7   0       27.52       51.11     24.13 o
 -10   7   0      495.78      480.41     36.17 o
  -9   7   0       29.28       27.58     34.21 o
  -8   7   0      508.97      471.88     22.53 o
  -7   7   0       52.39       40.05     19.83 o
  -6   7   0       85.80       89.02     10.35 o
  -5   7   0      263.77      250.27     15.37 o
  -4   7   0       10.66       17.11      7.64 o
  -3   7   0      237.09      315.47     15.29 o
  -2   7   0     1694.33     1795.30     34.80 o
  -1   7   0     2554.79     2654.94     43.29 o
   0   7   0      574.37      581.08     12.13 o
   1   7   0       47.94       55.55      7.70 o
   2   7   0      585.14      619.76     12.15 o
   3   7   0      144.56      158.86      7.64 o
   4   7   0      118.67      115.23      6.88 o
   5   7   0      180.22      181.55     12.71 o
   6   7   0       97.35       87.82     19.87 o
   7   7   0      140.10      129.67     24.37 o
   8   7   0      999.02     1001.87     79.77 o
   9   7   0     1920.30     2012.37     65.93 o
  10   7   0      415.96      384.57     29.85 o
  11   7   0      408.96      386.47     32.27 o
 -12   8   0       52.76       53.64     24.84 o
 -11   8   0       34.00       25.56     36.14 o
 -10   8   0       14.48       25.64     24.13 o
  -9   8   0      134.30      146.82     36.26 o
  -8   8   0        0.10       12.25      9.51 o
  -7   8   0       12.56       -4.29     14.00 o
  -6   8   0     1346.72     1366.61     48.92 o
  -5   8   0      901.94      895.69     29.33 o
  -4   8   0       99.37       90.50     12.04 o
  -3   8   0      481.65      490.86     34.07 o
  -2   8   0      689.10      727.95     16.43 o
  -1   8   0     3975.75     4058.31     59.31 o
   0   8   0      333.85      330.48      9.86 o
   1   8   0      132.13      129.42      6.30 o
   2   8   0       34.45       25.72      6.05 o
   3   8   0      305.82      335.06     10.35 o
   4   8   0      160.12      151.56      6.86 o
   5   8   0       13.51       14.36      7.02 o
   6   8   0      841.85      818.94     15.82 o
   7   8   0      224.60      224.06     24.37 o
   8   8   0        1.82       -5.70     15.35 o
   9   8   0        2.39        5.74     19.90 o
  10   8   0       22.21       22.97     19.90 o
  11   8   0       54.95       12.29     25.03 o
 -11   9   0       23.71       16.98     24.13 o
 -10   9   0        0.31        8.57     36.26 o
  -9   9   0        7.15       17.15     24.25 o
  -8   9   0        4.37       17.12     19.77 o
  -7   9   0       48.66       34.17     13.93 o
  -6   9   0      227.05      232.89     21.49 o
  -5   9   0     2318.06     2429.31     65.83 o
  -4   9   0      763.74      749.81     44.97 o
  -3   9   0      102.45      105.45      9.12 o
  -2   9   0       20.43       20.49      7.62 o
  -1   9   0       45.32       55.20      6.06 o
   0   9   0        4.11        2.14      6.05 o
   1   9   0      572.57      576.40     13.11 o
   2   9   0     1184.64     1239.34     24.89 o
   3   9   0      150.66      185.31      6.86 o
   4   9   0        0.48       10.29      7.67 o
   5   9   0      148.07      140.88     10.77 o
   6   9   0      236.86      237.79      8.09 o
   7   9   0      212.57      172.02     24.31 o
   8   9   0       11.23        5.79     21.73 o
   9   9   0        0.07        3.12     14.74 o
  10   9   0       45.12       21.58     22.08 o
 -10  10   0       44.84       42.79     36.26 o
  -9  10   0      195.93      190.23     24.26 o
  -8  10   0      292.35      320.11     36.51 o
  -7  10   0      105.51       96.40     21.91 o
  -6  10   0      484.09      493.95     29.37 o
  -5  10   0      286.83      326.85     24.87 o
  -4  10   0       44.02       39.90     10.77 o
  -3  10   0       72.32       89.49     12.83 o
  -2  10   0      167.75      168.87     10.27 o
  -1  10   0     2800.78     2778.09     66.32 o
   0  10   0      121.93      130.24     11.88 o
   1  10   0       55.42       62.32      6.85 o
   2  10   0      469.35      478.59     12.97 o
   3  10   0       12.22       11.40      7.29 o
   4  10   0       42.95       41.93      8.32 o
   5  10   0       49.36       44.68      7.65 o
   6  10   0       17.87        3.39      8.90 o
   7  10   0       11.45      -15.23     15.23 o
   8  10   0      217.29      191.00     32.07 o
   9  10   0      176.17      221.38     26.36 o
  -9  11   0        3.98        8.57     24.25 o
  -8  11   0      261.91      263.27     60.20 o
  -7  11   0      330.95      340.64     41.33 o
  -6  11   0       41.92       48.24     28.69 o
  -5  11   0      206.24      223.98     36.50 o
  -4  11   0     1003.89     1065.74     42.16 o
  -3  11   0      167.32      150.70     12.91 o
  -2  11   0      521.94      502.43     18.74 o
  -1  11   0      168.03      154.27     13.93 o
   0  11   0      103.19       85.22      7.46 o
   1  11   0       14.79       15.57      7.48 o
   2  11   0      414.63      422.38     14.68 o
   3  11   0      141.48      136.66      9.46 o
   4  11   0        0.30       11.43      9.90 o
   5  11   0        1.36       17.09      9.90 o
   6  11   0      598.34      581.02     28.50 o
   7  11   0       72.84       85.08     33.97 o
   8  11   0        0.74      -14.65     24.88 o
  -8  12   0       12.28      -36.49     36.49 o
  -7  12   0       67.03       77.50     43.04 o
  -6  12   0      115.15       77.59     36.62 o
  -5  12   0      306.51      354.97     36.51 o
  -4  12   0      502.80      490.36     36.52 o
  -3  12   0      255.66      180.52     24.26 o
  -2  12   0       90.94      133.91     23.28 o
  -1  12   0        6.29        3.40     12.88 o
   0  12   0      112.92      120.20     13.57 o
   1  12   0      540.80      559.43     22.48 o
   2  12   0       35.34       36.64     12.42 o
   3  12   0      150.69      165.25     19.71 o
   4  12   0       26.74       68.09     16.98 o
   5  12   0       77.52       72.42     17.15 o
   6  12   0      383.01      432.36     33.23 o
   7  12   0        5.60       33.96     33.96 o
  -6  13   0       57.42       60.27     43.12 o
  -5  13   0       38.65       42.95     25.81 o
  -4  13   0        4.21      -17.15     24.25 o
  -3  13   0       52.81       59.94     24.25 o
  -2  13   0      140.46      133.18     25.64 o
  -1  13   0      591.14      587.60     36.17 o
   0  13   0        2.30       16.98     24.01 o
   1  13   0       35.03       50.95     24.02 o
   2  13   0      230.03      231.72     25.40 o
   3  13   0       35.87       50.95     16.98 o
   4  13   0        4.30       33.96     16.98 o
   5  13   0       40.34       50.95     16.98 o
  -4  14   0      253.11      279.54     60.12 o
  -3  14   0       13.54       25.64     25.64 o
  -2  14   0      248.52      206.09     28.39 o
  -1  14   0        4.12       16.98     24.02 o
   0  14   0        9.92       23.77     28.26 o
   1  14   0      605.41      644.27     67.81 o
   2  14   0       62.09       67.76     33.80 o
  -3 -14   1       47.41       16.98     33.80 o
  -2 -14   1       38.81       84.74     33.96 o
  -1 -14   1       18.74       33.96     33.96 o
   0 -14   1       74.88       51.11     24.02 o
   1 -14   1       12.51        0.00     24.13 o
   2 -14   1       66.43       42.79     24.25 o
   3 -14   1        2.51        8.57     24.25 o
   4 -14   1       22.13       25.81     60.27 o
  -5 -13   1       35.47       67.93     16.98 o
  -4 -13   1       48.16       33.96     16.98 o
  -3 -13   1       17.95       33.96     16.98 o
  -2 -13   1       43.17       59.44     24.02 o
  -1 -13   1      135.18      188.54     24.02 o
   0 -13   1        3.14        5.64     15.20 o
   1 -13   1      278.12      288.51     42.72 o
   2 -13   1      107.71      126.91     34.30 o
   3 -13   1      131.18       94.58     42.96 o
   4 -13   1       25.60       25.89     25.89 o
   5 -13   1     1018.69     1066.41     61.18 o
   6 -13   1     1063.79     1074.71     66.48 o
   7 -13   1       13.69      -25.89     36.61 o
  -7 -12   1      241.34      210.53     28.41 o
  -6 -12   1       46.21       38.46     14.00 o
  -5 -12   1       21.18        0.00     16.98 o
  -4 -12   1      273.51      264.42     24.08 o
  -3 -12   1       11.62        2.44     12.35 o
  -2 -12   1       17.11       17.12     10.83 o
  -1 -12   1     1031.18     1045.11     36.73 o
   0 -12   1       65.01       34.16     12.88 o
   1 -12   1      294.14      284.02     17.15 o
   2 -12   1      616.80      615.66     29.79 o
   3 -12   1      379.97      356.20     71.67 o
   4 -12   1      358.00      348.57     36.63 o
   5 -12   1      145.12      120.99     36.62 o
   6 -12   1       65.55       69.10     36.61 o
   7 -12   1      135.54      120.80     36.62 o
   8 -12   1      108.61       43.12     36.62 o
  -8 -11   1      245.66      263.47     29.74 o
  -7 -11   1      232.76      239.37     28.41 o
  -6 -11   1       33.49       17.09     15.31 o
  -5 -11   1      122.20      120.92     25.08 o
  -4 -11   1      659.37      627.16     43.56 o
  -3 -11   1        9.53        7.82     12.87 o
  -2 -11   1      127.70      133.52      8.30 o
  -1 -11   1      341.34      337.00     16.19 o
   0 -11   1      589.62      566.98     16.24 o
   1 -11   1     1296.67     1330.11     31.88 o
   2 -11   1      148.37      167.54     12.90 o
   3 -11   1      250.80      272.00     14.13 o
   4 -11   1       31.44       21.38     13.84 o
   5 -11   1     1191.27     1136.40     61.91 o
   6 -11   1      105.86      146.76     34.55 o
   7 -11   1      101.96       58.64     28.69 o
   8 -11   1       11.76       60.27     43.12 o
   9 -11   1       26.82       34.30     19.80 o
  10 -11   1      151.64      145.70     48.51 o
  -9 -10   1        6.16       45.87     21.76 o
  -8 -10   1       87.93       89.88     21.98 o
  -7 -10   1      179.30      193.54     21.97 o
  -6 -10   1      348.91      330.04     17.59 o
  -5 -10   1       36.88       34.27      7.65 o
  -4 -10   1      296.68      297.59     14.00 o
  -3 -10   1     1108.51     1117.35     28.06 o
  -2 -10   1        1.04        5.71      6.99 o
  -1 -10   1      421.46      434.81     13.00 o
   0 -10   1     3614.95     3772.47     62.24 o
   1 -10   1      162.59      152.55     10.77 o
   2 -10   1      774.82      728.23     24.54 o
   3 -10   1      103.31      117.40     12.84 o
   4 -10   1      533.74      475.92     25.12 o
   5 -10   1      715.03      631.96     29.76 o
   6 -10   1      402.09      436.06     21.93 o
   7 -10   1       23.93       -4.30     13.93 o
   8 -10   1        5.90       34.46     28.66 o
   9 -10   1      497.31      495.90     61.15 o
  10 -10   1       54.68       53.76     24.92 o
 -10  -9   1      106.75      100.78     25.05 o
  -9  -9   1       76.62       87.90     19.90 o
  -8  -9   1       44.89       45.85     19.86 o
  -7  -9   1      273.48      306.41     36.36 o
  -6  -9   1       64.13       43.00     12.18 o
  -5  -9   1      255.83      275.66     20.55 o
  -4  -9   1     1132.96     1163.55     25.61 o
  -3  -9   1      842.26      896.12     22.79 o
  -2  -9   1       36.41       36.85      6.50 o
  -1  -9   1      199.47      189.39      9.03 o
   0  -9   1      206.62      187.59      6.73 o
   1  -9   1      885.03      904.54     21.28 o
   2  -9   1     1179.23     1172.31     26.78 o
   3  -9   1     2689.17     2752.78     59.26 o
   4  -9   1        3.44        8.66     10.94 o
   5  -9   1       88.85       79.96     12.92 o
   6  -9   1       16.63       11.47      9.93 o
   7  -9   1      601.72      635.74     29.76 o
   8  -9   1      286.86      277.67     16.92 o
   9  -9   1       29.71        8.57     24.25 o
  10  -9   1      265.60      333.98     29.65 o
  11  -9   1      157.76      238.28     24.82 o
 -11  -8   1      252.65      313.52     32.21 o
 -10  -8   1      498.85      557.88     65.45 o
  -9  -8   1       85.45       86.14     19.87 o
  -8  -8   1       23.79       11.49     19.90 o
  -7  -8   1        0.00       -8.61     18.28 o
  -6  -8   1      320.57      280.42     58.13 o
  -5  -8   1       45.72       54.70      9.18 o
  -4  -8   1       64.85       61.14      6.88 o
  -3  -8   1      257.86      223.41      7.33 o
  -2  -8   1      161.26      168.40      6.10 o
  -1  -8   1      172.61      160.87      6.49 o
   0  -8   1      721.13      709.56     13.12 o
   1  -8   1      485.87      483.42     14.00 o
   2  -8   1      167.64      164.33      9.12 o
   3  -8   1      508.55      495.65     17.33 o
   4  -8   1      914.91      972.15     25.36 o
   5  -8   1      108.21      103.48     13.60 o
   6  -8   1      381.34      326.80     15.39 o
   7  -8   1      712.92      758.52     51.56 o
   8  -8   1       46.25       43.00     18.24 o
   9  -8   1        2.75        0.00     15.34 o
  10  -8   1       29.36       28.54     19.74 o
  11  -8   1       52.47       34.15     24.88 o
  12  -8   1       35.36       21.96     24.81 o
 -12  -7   1       31.75       38.70     25.33 o
 -11  -7   1      187.38      186.74     24.98 o
 -10  -7   1      238.85      254.07     19.84 o
  -9  -7   1      581.53      565.72     29.82 o
  -8  -7   1      360.85      299.76     22.03 o
  -7  -7   1       34.65       22.94      9.93 o
  -6  -7   1      154.16      177.30     29.23 o
  -5  -7   1       47.75       46.93     25.56 o
  -4  -7   1     1268.27     1305.27     77.05 o
  -3  -7   1      570.23      621.49     12.23 o
  -2  -7   1      364.70      367.73      7.68 o
  -1  -7   1     1148.41     1148.34     20.15 o
   0  -7   1      663.41      608.76     12.16 o
   1  -7   1     2839.84     2762.04     50.63 o
   2  -7   1     1111.95     1137.70     28.18 o
   3  -7   1     1582.52     1640.91     31.95 o
   4  -7   1       22.05       20.60      8.23 o
   5  -7   1       84.12       87.61      8.32 o
   6  -7   1        0.18        8.57     10.86 o
   7  -7   1     1594.92     1570.33     51.76 o
   8  -7   1     1101.34     1093.42     31.58 o
   9  -7   1     1679.87     1770.24     63.06 o
  10  -7   1      360.33      352.15     24.86 o
  11  -7   1        4.37        5.66     19.70 o
  12  -7   1        6.09      -17.04     19.64 o
 -12  -6   1      116.33      135.65     28.58 o
 -11  -6   1       17.86       28.56     19.77 o
 -10  -6   1       12.00       22.86     19.80 o
  -9  -6   1     1904.20     2073.65     62.55 o
  -8  -6   1      992.53      955.70     39.79 o
  -7  -6   1      563.44      534.63     25.02 o
  -6  -6   1      166.67      171.46     17.19 o
  -5  -6   1       43.28       34.21     12.13 o
  -4  -6   1      130.29      121.55      8.62 o
  -3  -6   1        1.83        0.00     10.09 o
  -2  -6   1       17.47       17.39     12.30 o
  -1  -6   1      469.83      503.50     10.34 o
   0  -6   1       15.62        8.57      8.57 o
   1  -6   1     1441.82     1423.98     27.66 o
   2  -6   1     1369.22     1368.27     26.83 o
   3  -6   1     1538.93     1568.96     30.85 o
   4  -6   1      337.46      351.95     17.41 o
   5  -6   1      465.30      465.55     17.25 o
   6  -6   1        5.74        4.29      8.66 o
   7  -6   1      125.96      118.55     10.39 o
   8  -6   1     3226.66     3316.63     98.38 o
   9  -6   1      552.63      520.09     22.39 o
  10  -6   1        2.50        4.45     10.73 o
  11  -6   1     1279.64     1319.03     88.15 o
  12  -6   1       54.26       70.26     21.78 o
  13  -6   1      165.90      136.30     24.78 o
 -13  -5   1       10.89       -5.69     19.80 o
 -12  -5   1        0.29       17.15     21.90 o
 -11  -5   1       10.31       11.44     19.77 o
 -10  -5   1      563.59      604.10     34.31 o
  -9  -5   1      487.12      487.81     34.41 o
  -8  -5   1       20.40       23.99     11.39 o
  -7  -5   1       15.20       34.31     10.85 o
  -6  -5   1       13.12       -4.29      8.57 o
  -5  -5   1     1176.58     1183.77     39.80 o
  -4  -5   1     2678.09     2731.41     45.09 o
  -3  -5   1      302.64      311.58     14.09 o
  -2  -5   1      298.86      323.87      9.69 o
  -1  -5   1     1949.77     1958.92     26.44 o
   0  -5   1      250.60      233.62      6.48 o
   1  -5   1       23.37       12.86      8.57 o
   2  -5   1      119.60      130.84      8.58 o
   3  -5   1      958.36      949.96     25.88 o
   4  -5   1     5407.43     5688.11    121.89 o
   5  -5   1     1315.70     1248.48     33.23 o
   6  -5   1       12.27        0.00      8.57 o
   7  -5   1      136.09      130.20     10.35 o
   8  -5   1      961.09     1032.65     28.64 o
   9  -5   1      125.24      122.80     12.18 o
  10  -5   1        5.13       15.01      9.18 o
  11  -5   1       49.88       37.10     12.09 o
  12  -5   1       26.73       21.23     15.05 o
  13  -5   1       20.58      -12.81     27.07 o
 -13  -4   1      195.82      231.29     43.71 o
 -12  -4   1       53.24        3.49     68.68 o
 -11  -4   1      147.40      189.16     24.31 o
 -10  -4   1       14.40        0.00     15.34 o
  -9  -4   1        7.61        0.00     15.35 o
  -8  -4   1      604.05      610.51     28.69 o
  -7  -4   1       75.50       75.46     10.80 o
  -6  -4   1        7.77       20.54      7.65 o
  -5  -4   1       20.55       27.44      7.67 o
  -4  -4   1     5250.08     5184.97     99.51 o
  -3  -4   1     2566.19     2434.75    125.48 o
  -2  -4   1      298.84      249.56      5.76 o
  -1  -4   1     1563.94     1452.05     19.29 o
   0  -4   1      424.53      451.40      6.24 o
   1  -4   1     6454.44     5828.04     81.39 o
   2  -4   1       61.75       61.52      8.58 o
   3  -4   1     1117.87     1015.97    160.06 o
   4  -4   1       12.31       12.86      8.57 o
   5  -4   1     1529.11     1629.04     41.22 o
   6  -4   1      618.95      601.90     14.09 o
   7  -4   1       32.93       30.89      7.68 o
   8  -4   1      596.47      590.38     18.80 o
   9  -4   1        1.19       -6.22      7.46 o
  10  -4   1      725.94      710.17     32.43 o
  11  -4   1      158.81      182.36     15.31 o
  12  -4   1      257.31      225.85     21.83 o
  13  -4   1      176.65      183.06     23.01 o
 -13  -3   1      133.46      145.98     36.44 o
 -12  -3   1      370.09      386.91     37.45 o
 -11  -3   1       24.39       34.38     34.46 o
 -10  -3   1      472.45      531.91     27.47 o
  -9  -3   1       20.75       34.57     17.15 o
  -8  -3   1      398.04      412.65     10.69 o
  -7  -3   1      233.06      252.25      8.83 o
  -6  -3   1      249.93      217.13     12.41 o
  -5  -3   1      120.95      106.04      9.66 o
  -4  -3   1      385.69      385.73     13.07 o
  -3  -3   1      679.49      771.81     17.25 o
  -2  -3   1       20.05       34.30     17.15 o
   0  -3   1      113.29      127.08     10.00 o
   1  -3   1      617.88      541.28      9.99 o
   2  -3   1      668.72      607.74     10.97 o
   3  -3   1     4806.59     4761.48     79.51 o
   4  -3   1     4522.05     4340.53     84.09 o
   5  -3   1     4143.77     4135.08     61.08 o
   6  -3   1     2031.23     2216.82     41.21 o
   7  -3   1      953.47      943.00     23.10 o
   8  -3   1      185.75      156.13      9.96 o
   9  -3   1       29.19       39.91      8.81 o
  10  -3   1      199.40      216.35     16.91 o
  11  -3   1       15.06        4.87     10.27 o
  12  -3   1        7.68       22.70     19.70 o
  13  -3   1       38.23       34.15     13.97 o
  14  -3   1      371.75      422.29     40.98 o
 -13  -2   1        0.48        0.00     13.91 o
 -12  -2   1      102.81      113.25     13.20 o
 -11  -2   1        0.10       12.43      7.46 o
 -10  -2   1        3.43        8.57      8.57 o
  -9  -2   1      339.92      321.15      9.13 o
  -8  -2   1       14.95       12.84     12.35 o
  -7  -2   1      276.68      324.11      9.32 o
  -6  -2   1      184.36      164.18      6.51 o
  -5  -2   1      117.67      122.07      9.94 o
  -4  -2   1      992.87      926.63     20.99 o
  -3  -2   1     2046.28     2112.91     46.10 o
  -2  -2   1       96.82       73.07     17.16 o
  -1  -2   1     1765.10     1541.44     19.79 o
   0  -2   1    23733.26    23080.45    472.68 o
   1  -2   1      250.48      238.75      8.67 o
   2  -2   1     1181.21     1031.00     18.79 o
   3  -2   1       13.56       25.81     12.13 o
   4  -2   1        0.02       -8.66     12.24 o
   5  -2   1        1.96       12.92      8.62 o
   6  -2   1      106.68       77.82      6.50 o
   7  -2   1     1459.89     1539.17     26.07 o
   8  -2   1     1787.08     1717.72     44.46 o
   9  -2   1       39.42       62.54      8.08 o
  10  -2   1      171.13      139.61     12.98 o
  11  -2   1     1023.13     1064.87     34.26 o
  12  -2   1      261.83      251.48     19.71 o
  13  -2   1      268.01      297.52     33.47 o
  14  -2   1      153.01      187.74     28.36 o
 -14  -1   1        0.02        0.00     15.20 o
 -13  -1   1      133.72      126.11     25.81 o
 -12  -1   1      685.61      700.66     37.08 o
 -11  -1   1       85.12       86.08      9.14 o
 -10  -1   1        7.56        0.03      7.01 o
  -9  -1   1       40.25       30.47      6.89 o
  -8  -1   1      135.57      115.79      6.09 o
  -7  -1   1      199.89      213.31      6.89 o
  -6  -1   1      349.61      434.39     12.11 o
  -5  -1   1     4769.55     4570.32     61.47 o
  -4  -1   1       12.20       34.30     17.15 o
  -3  -1   1      348.11      331.56     12.13 o
   2  -1   1    10711.54    10279.83    210.13 o
   3  -1   1       19.05       34.46     17.15 o
   4  -1   1     1321.64     1164.79     19.69 o
   5  -1   1      745.64      863.50     14.78 o
   6  -1   1       53.44       31.98      6.51 o
   7  -1   1       73.06       52.40      6.49 o
   8  -1   1      592.27      619.48     15.11 o
   9  -1   1       95.72       84.00      7.31 o
  10  -1   1        1.72        2.64      6.86 o
  11  -1   1     1567.62     1568.05     39.65 o
  12  -1   1      469.49      625.72     32.04 o
  13  -1   1        0.14       -8.51     24.19 o
  14  -1   1       16.72       17.08     28.38 o
 -14   0   1        6.78        5.64     15.20 o
 -13   0   1       37.92       28.43     15.20 o
 -12   0   1      445.07      480.49     26.23 o
 -11   0   1      602.52      591.77     18.78 o
 -10   0   1       49.33       53.49     10.53 o
  -9   0   1      858.36      921.47     20.13 o
  -8   0   1      858.02      879.45     19.52 o
  -7   0   1     1420.37     1376.02     23.60 o
  -6   0   1      621.53      665.00     12.20 o
  -5   0   1      661.90      712.76     12.19 o
  -4   0   1      421.90      375.94      6.52 o
  -3   0   1     8525.11     7505.90    146.10 o
  -2   0   1     1797.10     1687.05     29.65 o
   3   0   1      805.21      733.41     14.09 o
   4   0   1     2528.37     2361.38     36.44 o
   5   0   1      561.92      536.53     13.04 o
   6   0   1      107.99       79.40      6.50 o
   7   0   1     1480.23     1438.75     35.27 o
   8   0   1     1058.74     1054.59     20.90 o
   9   0   1       67.48       63.65      6.74 o
  10   0   1        0.11       10.93      7.50 o
  11   0   1      410.80      354.73     18.98 o
  12   0   1     1014.20     1110.69     36.03 o
  13   0   1      104.22       97.80     21.96 o
  14   0   1      279.13      268.26     30.64 o
 -14   1   1       62.26       93.74     24.13 o
 -13   1   1       36.58       22.68     34.13 o
 -12   1   1      391.60      382.70     21.85 o
 -11   1   1        7.52       -9.51      9.51 o
 -10   1   1      376.81      392.71     16.31 o
  -9   1   1      285.08      275.99     11.45 o
  -8   1   1     2524.21     2618.93     46.59 o
  -7   1   1      207.76      190.94      6.50 o
  -6   1   1       50.22       40.03      7.01 o
  -5   1   1     4339.54     4087.87     60.07 o
  -4   1   1      118.40      114.95      6.49 o
  -3   1   1       85.67       88.01      9.90 o
  -2   1   1     7548.82     6724.01    114.39 o
   1   1   1      711.67      595.00     37.16 o
   2   1   1     4869.35     4387.93     65.62 o
   3   1   1    19099.12    19178.25    257.47 o
   4   1   1       85.52      102.92      9.90 o
   5   1   1      124.21      128.95      7.00 o
   6   1   1     6608.77     6871.48    147.62 o
   7   1   1       63.32       57.35      6.46 o
   8   1   1      980.80      979.45     23.87 o
   9   1   1     2052.13     2144.92     50.63 o
  10   1   1      498.08      457.28     17.67 o
  11   1   1       47.11       50.48      8.95 o
  12   1   1       59.15       55.80     13.67 o
  13   1   1       80.38       81.12     14.71 o
 -14   2   1      282.48      358.16     30.54 o
 -13   2   1       45.05       85.41     24.13 o
 -12   2   1      256.68      271.04     19.74 o
 -11   2   1       32.48       39.90     10.73 o
 -10   2   1       41.19       40.14     15.43 o
  -9   2   1      637.91      618.90     16.53 o
  -8   2   1      549.82      545.70     13.01 o
  -7   2   1        0.04        0.00      6.50 o
  -6   2   1     4464.97     4898.74     86.06 o
  -5   2   1     2085.34     2005.96     31.42 o
  -4   2   1     8771.24     8243.08    132.89 o
  -3   2   1     3659.64     3626.08     58.80 o
  -2   2   1       57.80       42.80     12.13 o
  -1   2   1     2278.34     2071.32     33.29 o
   0   2   1     4958.15     4753.52     62.68 o
   1   2   1     1446.01     1365.19     18.34 o
   2   2   1    41936.82    45143.59   1009.60 o
   3   2   1     1869.61     1801.84     27.33 o
   4   2   1      370.67      327.91     21.43 o
   5   2   1      427.85      397.22     30.43 o
   6   2   1        3.59       17.15     12.13 o
   7   2   1     1359.70     1183.33     72.72 o
   8   2   1      356.65      341.74     13.07 o
   9   2   1       49.66       58.35      9.52 o
  10   2   1       43.63       40.54      7.50 o
  11   2   1      109.61      124.61     17.78 o
  12   2   1      225.14      271.42     15.53 o
  13   2   1        5.62       12.89     14.02 o
 -13   3   1      209.00      234.10     21.84 o
 -12   3   1       28.73       28.52     19.74 o
 -11   3   1      539.42      549.24     25.76 o
 -10   3   1     2794.56     2854.58     72.89 o
  -9   3   1      685.65      683.57     19.21 o
  -8   3   1      911.85      866.31     19.52 o
  -7   3   1      235.06      231.18      7.90 o
  -6   3   1       56.84       55.04      6.60 o
  -5   3   1      131.07      134.93      7.67 o
  -4   3   1     2399.29     2295.00     56.90 o
  -3   3   1     2160.34     1994.20     34.94 o
  -2   3   1     2924.71     2878.46     46.45 o
  -1   3   1     2227.33     2035.62     30.02 o
   0   3   1       14.33       51.11     16.98 o
   1   3   1     1839.46     1662.98     27.22 o
   2   3   1    13495.89    14119.09    205.52 o
   3   3   1     9359.29     9569.91    115.80 o
   4   3   1      202.95      179.47      6.44 o
   5   3   1       34.44       51.28     12.13 o
   6   3   1      541.22      514.58     22.18 o
   7   3   1       10.58        0.00     12.13 o
   8   3   1      193.29      191.78     10.35 o
   9   3   1      536.18      537.86     18.16 o
  10   3   1       64.34       64.74      9.15 o
  11   3   1      701.50      770.16     41.73 o
  12   3   1      319.53      338.84     15.53 o
  13   3   1      212.54      228.97     36.50 o
 -13   4   1      222.38      202.09     32.52 o
 -12   4   1        0.16      -17.06     34.05 o
 -11   4   1       68.62       81.44     17.15 o
 -10   4   1      790.36      741.15     36.60 o
  -9   4   1     5202.27     5220.97    152.40 o
  -8   4   1     3221.71     3367.89     56.69 o
  -7   4   1      189.03      152.37     14.11 o
  -6   4   1      630.25      617.62     19.06 o
  -5   4   1     5827.99     5800.62    139.48 o
  -4   4   1      447.82      443.00     12.14 o
  -3   4   1     1407.79     1535.46     26.45 o
  -2   4   1     1046.75     1007.64     23.73 o
  -1   4   1     2385.35     2243.90     35.19 o
   0   4   1     3324.96     3135.54     43.72 o
   1   4   1        0.23       17.81     17.81 o
   2   4   1     2775.49     3091.90     40.21 o
   3   4   1      522.88      554.14     12.16 o
   4   4   1      360.45      355.60     10.58 o
   5   4   1       97.33       94.71      8.55 o
   6   4   1      608.05      683.44     14.39 o
   7   4   1     1032.59     1059.42     24.58 o
   8   4   1     4375.00     4702.07    135.75 o
   9   4   1      388.38      362.31     24.38 o
  10   4   1      261.05      303.63     25.65 o
  11   4   1       96.62       60.27     42.96 o
  12   4   1       52.99       68.84     24.37 o
  13   4   1      126.43       99.85     28.60 o
 -13   5   1       52.22       17.03     24.79 o
 -12   5   1       40.02       25.56     25.56 o
 -11   5   1      220.99      216.69     21.92 o
 -10   5   1     1108.78     1066.75     40.94 o
  -9   5   1       22.59       22.06      9.54 o
  -8   5   1        4.35       -2.89     18.16 o
  -7   5   1        2.73       13.34      8.32 o
  -6   5   1        8.05        8.57      8.57 o
  -5   5   1      675.91      682.42     15.53 o
  -4   5   1     3490.31     3778.89     58.54 o
  -3   5   1     5018.97     5395.77    121.23 o
  -2   5   1     1269.51     1236.16     22.98 o
  -1   5   1      191.61      197.70      6.98 o
   0   5   1        0.88        0.00     12.01 o
   1   5   1       43.76       42.93      7.00 o
   2   5   1      106.36       97.04      5.73 o
   3   5   1     5879.69     6285.32     82.22 o
   4   5   1     2661.26     2783.00     39.30 o
   5   5   1      187.15      201.99      7.87 o
   6   5   1      154.05      142.76      7.48 o
   7   5   1      474.16      475.17     43.41 o
   8   5   1      468.06      413.54     52.90 o
   9   5   1        2.28        0.00     17.15 o
  10   5   1      214.67      193.10     21.91 o
  11   5   1      166.89      132.00     19.80 o
  12   5   1      245.74      238.00     24.93 o
 -13   6   1        2.99        2.19     24.69 o
 -12   6   1        1.28        0.00     24.01 o
 -11   6   1      552.66      530.59     36.17 o
 -10   6   1      532.30      524.73     27.80 o
  -9   6   1        3.07       -6.88     13.02 o
  -8   6   1     1347.42     1242.11     41.22 o
  -7   6   1      341.39      331.55     31.49 o
  -6   6   1       77.76       72.31      9.17 o
  -5   6   1        2.57       -3.42      7.65 o
  -4   6   1      492.38      460.06     19.11 o
  -3   6   1      143.80      212.96     17.15 o
  -2   6   1      229.53      237.57      9.11 o
  -1   6   1        7.03       12.82      8.57 o
   0   6   1       93.68      120.28      6.04 o
   1   6   1       43.11       22.04      6.47 o
   2   6   1      907.49     1056.57     18.25 o
   3   6   1      176.37      204.33      6.37 o
   4   6   1      321.64      328.14     12.21 o
   5   6   1       61.38       81.27      6.88 o
   6   6   1      284.89      278.16      9.61 o
   7   6   1      391.46      437.01     50.06 o
   8   6   1       57.05       57.20     15.35 o
   9   6   1     1086.83     1060.25     82.53 o
  10   6   1      898.28      898.02     81.16 o
  11   6   1      349.70      332.00     33.97 o
  12   6   1       11.04       28.64     19.86 o
 -12   7   1       57.66       25.47     24.02 o
 -11   7   1       60.02       68.10     24.13 o
 -10   7   1       29.00        0.00     24.13 o
  -9   7   1      268.25      271.49     19.78 o
  -8   7   1        0.20       17.14     10.34 o
  -7   7   1       22.51       29.35      9.51 o
  -6   7   1       90.09       69.04      9.14 o
  -5   7   1        1.34        4.28      9.14 o
  -4   7   1      231.67      237.33     12.01 o
  -3   7   1      952.51      961.84     22.96 o
  -2   7   1     3080.14     3448.65     54.83 o
  -1   7   1     3619.60     4004.67     59.13 o
   0   7   1      146.57      147.93      6.04 o
   1   7   1       70.43       90.70      6.05 o
   2   7   1      157.79      165.21      7.39 o
   3   7   1      742.04      757.78     13.22 o
   4   7   1      104.05      101.52      7.51 o
   5   7   1      726.39      769.36     33.92 o
   6   7   1      172.32      177.01      8.09 o
   7   7   1       10.53        8.62     12.18 o
   8   7   1      301.17      293.79     24.38 o
   9   7   1       41.59       34.30     24.25 o
  10   7   1       68.54       34.44     19.87 o
  11   7   1      130.94      122.51     22.05 o
 -11   8   1       82.74      127.70     36.14 o
 -10   8   1       25.91       34.13     34.13 o
  -9   8   1      110.63       59.78     25.64 o
  -8   8   1       26.14       29.82     15.11 o
  -7   8   1        1.19       11.45     10.74 o
  -6   8   1      374.04      333.34     19.75 o
  -5   8   1      155.52      175.88     12.07 o
  -4   8   1      212.39      217.07     12.24 o
  -3   8   1     1101.56     1044.98     32.30 o
  -2   8   1        0.10        7.35     12.38 o
  -1   8   1       18.31       17.08      6.04 o
   0   8   1       15.69       22.02      6.46 o
   1   8   1       14.77        9.79      6.46 o
   2   8   1      166.19      175.99      9.16 o
   3   8   1       17.48       27.88      6.07 o
   4   8   1        8.13        4.30      6.08 o
   5   8   1      295.05      281.11      9.93 o
   6   8   1        3.63       11.47      9.93 o
   7   8   1      542.44      509.51     12.21 o
   8   8   1      125.12       94.74     24.37 o
   9   8   1       71.28       57.44     19.90 o
  10   8   1       14.78        4.29     25.42 o
  11   8   1       76.38      109.87     28.57 o
 -11   9   1        0.69      -24.13     24.13 o
 -10   9   1        0.48       25.64     24.13 o
  -9   9   1      202.30      243.10     28.51 o
  -8   9   1      117.96      128.99     22.34 o
  -7   9   1      263.27      309.11     23.55 o
  -6   9   1     1740.10     1781.09     57.85 o
  -5   9   1      512.71      561.88     24.84 o
  -4   9   1      366.76      359.86     21.28 o
  -3   9   1        0.13        0.00      8.53 o
  -2   9   1        3.15       -8.51     18.00 o
  -1   9   1      310.00      321.75     10.39 o
   0   9   1     1371.26     1455.69     26.85 o
   1   9   1      743.07      797.72     18.70 o
   2   9   1       59.62       69.12      6.83 o
   3   9   1      559.44      516.75     14.94 o
   4   9   1      237.68      254.15     11.44 o
   5   9   1       29.27       31.95      6.51 o
   6   9   1      217.88      177.08     17.91 o
   7   9   1      221.73      215.37     10.85 o
   8   9   1      124.82      108.02     33.55 o
   9   9   1       12.31       28.69     19.89 o
  10   9   1      153.70      134.07     31.13 o
 -10  10   1      357.77      369.21     48.29 o
  -9  10   1      148.21      122.33     24.25 o
  -8  10   1       14.58        8.57     24.25 o
  -7  10   1      370.16      401.42     24.90 o
  -6  10   1        3.15      -12.80     13.91 o
  -5  10   1     1854.83     1950.31     82.15 o
  -4  10   1       44.57       13.71     12.83 o
  -3  10   1       17.93       34.02     10.76 o
  -2  10   1     1531.87     1546.03     37.28 o
  -1  10   1        2.35       -6.20      7.44 o
   0  10   1      524.04      505.34     28.52 o
   1  10   1     1030.53     1101.21     26.36 o
   2  10   1       19.65       11.38      6.97 o
   3  10   1        0.10       -5.29      6.85 o
   4  10   1       91.54      104.90      7.48 o
   5  10   1        1.45       -8.62      8.62 o
   6  10   1       88.32       79.39     19.68 o
   7  10   1       38.88       44.37     11.34 o
   8  10   1        0.29       -8.55     24.31 o
   9  10   1        7.30       11.47     19.86 o
  -9  11   1      199.33      151.24     51.37 o
  -8  11   1      152.73      205.98     41.16 o
  -7  11   1       59.93       34.38     36.50 o
  -6  11   1       83.14      128.79     36.50 o
  -5  11   1      199.91      146.43     60.12 o
  -4  11   1      458.43      417.65     51.39 o
  -3  11   1      865.36      922.59     56.32 o
  -2  11   1      512.82      555.67     20.47 o
  -1  11   1       26.71       22.81      9.21 o
   0  11   1      628.86      659.74     21.19 o
   1  11   1      300.87      276.11     13.96 o
   2  11   1        0.02        8.55      6.98 o
   3  11   1       32.82       12.84      8.53 o
   4  11   1      147.70      126.98     12.96 o
   5  11   1      271.13      284.66     24.73 o
   6  11   1        0.76        0.00     15.32 o
   7  11   1      129.52      136.20     33.97 o
   8  11   1      628.11      625.39     48.42 o
  -7  12   1      146.70      158.10     36.50 o
  -6  12   1      837.24      887.73     60.81 o
  -5  12   1      281.51      285.55     36.39 o
  -4  12   1      114.56      102.73     51.28 o
  -3  12   1     1361.83     1393.05     68.39 o
  -2  12   1       61.55       28.50     29.47 o
  -1  12   1      245.64      247.30     33.29 o
   0  12   1        2.31        0.00     10.87 o
   1  12   1        3.56      -13.00     13.00 o
   2  12   1        9.34        0.00     13.00 o
   3  12   1        3.80       -6.82     14.44 o
   4  12   1       35.75       17.15     17.07 o
   5  12   1      193.36      196.68     24.14 o
   6  12   1        0.83      -12.01     12.01 o
  -6  13   1       17.47       60.10     36.38 o
  -5  13   1       16.13       17.15     34.30 o
  -4  13   1       15.27       34.21     36.26 o
  -3  13   1      163.73      172.30     24.14 o
  -2  13   1      559.99      623.85     40.82 o
  -1  13   1      207.17      225.77     33.89 o
   0  13   1      249.08      289.11     35.92 o
   1  13   1      174.60      169.52     50.79 o
   2  13   1      246.64      322.41     50.96 o
   4  13   1       72.26      102.06     33.97 o
  -2  14   1      355.97      349.08     76.45 o
  -1  14   1      733.44      754.66    110.31 o
   0  14   1       58.40       40.68     33.88 o
  -4 -14   2       84.46      113.03     28.33 o
  -3 -14   2       58.33       56.81     15.25 o
  -2 -14   2       98.07      135.87     33.97 o
  -1 -14   2        5.09      -33.96     33.96 o
   0 -14   2        2.61      -25.64     25.64 o
   1 -14   2      536.12      506.92     48.53 o
   2 -14   2       26.23       30.91     28.56 o
   3 -14   2       18.66       17.23     24.37 o
   4 -14   2        1.63        6.92     28.69 o
   5 -14   2       45.95       43.20     24.49 o
  -6 -13   2       18.05       34.63     34.63 o
  -5 -13   2       20.75       17.09     15.25 o
  -4 -13   2       57.41       51.11     26.31 o
  -3 -13   2      113.34      186.65     33.97 o
  -2 -13   2       94.93      103.10     19.64 o
  -1 -13   2       53.66       72.86     15.20 o
   0 -13   2       87.57       45.74     42.71 o
   1 -13   2        6.12        5.72     15.34 o
   2 -13   2      203.94      198.29     24.37 o
   3 -13   2      182.01      170.00     43.13 o
   4 -13   2       79.27      108.54     34.55 o
   5 -13   2      440.42      418.17     36.75 o
   6 -13   2       12.05        0.00     36.73 o
   7 -13   2       20.23       25.97     36.61 o
  -7 -12   2        3.14      -20.51     28.40 o
  -6 -12   2        3.65       -6.86     28.40 o
  -5 -12   2      277.31      303.19     40.47 o
  -4 -12   2       86.49      101.84     23.89 o
  -3 -12   2      686.32      718.30     27.18 o
  -2 -12   2      850.83      896.77     31.42 o
  -1 -12   2       84.88       64.28      9.49 o
   0 -12   2     2311.01     2425.61     69.77 o
   1 -12   2        0.12       11.48     21.62 o
   2 -12   2        0.19      -16.22     16.22 o
   3 -12   2        9.78        8.64     14.11 o
   4 -12   2       33.41       17.31     24.49 o
   5 -12   2       47.51       17.32     34.63 o
   6 -12   2       88.64       51.87     24.49 o
   7 -12   2      331.36      468.99     48.88 o
   8 -12   2       99.97      127.26     60.36 o
   9 -12   2      102.45      111.81     36.50 o
  -9 -11   2      597.89      600.82     54.40 o
  -8 -11   2       62.30       56.35     24.95 o
  -7 -11   2        0.68        0.00     34.21 o
  -6 -11   2       17.44        5.66     17.15 o
  -5 -11   2      532.35      500.02     20.89 o
  -4 -11   2      423.92      426.35     15.27 o
  -3 -11   2     1036.93     1147.16     28.02 o
  -2 -11   2        6.14        6.83      7.64 o
  -1 -11   2      115.98      112.73      9.19 o
   0 -11   2      114.34      122.81     10.85 o
   1 -11   2     1203.11     1125.63     49.47 o
   2 -11   2      226.74      231.94     19.90 o
   3 -11   2       15.11       11.52     21.73 o
   4 -11   2      471.35      486.08     33.86 o
   5 -11   2        1.62        4.91      9.52 o
   6 -11   2      457.54      459.51     25.05 o
   7 -11   2      133.15      103.13     14.03 o
   8 -11   2      229.84      284.30     32.21 o
   9 -11   2       14.83       -5.73     19.77 o
  10 -11   2       52.63       17.15     36.38 o
 -10 -10   2      253.23      297.44     29.84 o
  -9 -10   2       23.31       32.24     21.99 o
  -8 -10   2       53.18      -17.23     34.46 o
  -7 -10   2      354.13      309.21     21.96 o
  -6 -10   2      306.23      260.03     10.91 o
  -5 -10   2      630.91      520.28     77.52 o
  -4 -10   2        3.10        7.75      7.44 o
  -3 -10   2       43.11       31.36      7.00 o
  -2 -10   2      469.82      441.86     14.02 o
  -1 -10   2      494.44      495.46     14.06 o
   0 -10   2     1331.09     1213.98     30.79 o
   1 -10   2      955.31     1012.97     29.29 o
   2 -10   2        1.02       -4.34     14.11 o
   3 -10   2      547.50      547.11     18.51 o
   4 -10   2      718.72      712.55     23.47 o
   5 -10   2      754.33      721.27     39.69 o
   6 -10   2      625.61      526.64     28.24 o
   7 -10   2      375.87      354.57     20.19 o
   8 -10   2       33.86       34.34     14.02 o
   9 -10   2       82.23      103.66     19.80 o
  10 -10   2        1.20       -4.90     24.85 o
  11 -10   2       30.94       11.38     21.45 o
 -10  -9   2      141.66      112.00     22.07 o
  -9  -9   2     1287.34     1304.43     80.12 o
  -8  -9   2      897.10      889.22     80.76 o
  -7  -9   2      149.57       87.79     19.87 o
  -6  -9   2       14.50       40.15      9.93 o
  -5  -9   2      237.75      239.64      7.17 o
  -4  -9   2      646.66      630.29     16.21 o
  -3  -9   2      229.03      220.42      7.49 o
  -2  -9   2      252.52      257.33      9.53 o
  -1  -9   2        0.42       -5.73      7.02 o
   0  -9   2      841.77      874.24     21.09 o
   1  -9   2      656.52      634.55     22.58 o
   2  -9   2       32.04       37.11     10.69 o
   3  -9   2        0.04        8.66      8.66 o
   4  -9   2       14.82       22.92      9.08 o
   5  -9   2       79.54       77.27     14.73 o
   6  -9   2      160.59      142.71     16.99 o
   7  -9   2       84.75       81.48     11.12 o
   8  -9   2        0.26        0.00     11.43 o
   9  -9   2       89.91      109.52     19.80 o
  10  -9   2        4.42       31.74     24.85 o
  11  -9   2      129.76      155.23     24.82 o
 -11  -8   2        6.03      -19.65     29.08 o
 -10  -8   2      148.01      148.35     22.03 o
  -9  -8   2       84.68       57.36     21.41 o
  -8  -8   2      364.05      359.09     22.00 o
  -7  -8   2       43.77       27.45     11.45 o
  -6  -8   2     2418.00     2289.90     95.19 o
  -5  -8   2     3176.80     3297.29     63.52 o
  -4  -8   2       16.60       17.28      7.73 o
  -3  -8   2      262.08      246.80      7.49 o
  -2  -8   2     1561.01     1692.45     28.80 o
  -1  -8   2        1.85       14.34      7.02 o
   0  -8   2      440.14      439.88     13.44 o
   1  -8   2      235.87      243.72     17.24 o
   2  -8   2       36.63       57.02      8.66 o
   3  -8   2      726.56      773.12     20.58 o
   4  -8   2      372.11      376.13     13.55 o
   5  -8   2      306.89      339.86     18.19 o
   6  -8   2       69.36       68.88      9.52 o
   7  -8   2      589.65      583.38     22.51 o
   8  -8   2      440.97      453.33     26.08 o
   9  -8   2       62.16       68.43     13.98 o
  10  -8   2       26.15        8.55     13.98 o
  11  -8   2      271.28      346.34     24.82 o
  12  -8   2      214.44      208.67     26.20 o
 -12  -7   2      188.93      227.59     32.18 o
 -11  -7   2      130.53      174.03     24.98 o
 -10  -7   2        0.03        0.00     19.83 o
  -9  -7   2      994.63     1014.60     62.47 o
  -8  -7   2       34.97       47.39     14.09 o
  -7  -7   2      369.42      357.42     19.91 o
  -6  -7   2     1131.32     1088.39     56.55 o
  -5  -7   2     2857.36     2708.26     99.22 o
  -4  -7   2      448.26      445.54      8.34 o
  -3  -7   2     2081.46     2195.47     32.43 o
  -2  -7   2      326.80      341.01      8.60 o
  -1  -7   2      793.04      718.19     12.63 o
   0  -7   2      207.89      236.20      7.00 o
   1  -7   2       34.40       25.81      8.62 o
   2  -7   2       63.19       64.38     10.00 o
   3  -7   2     1324.95     1442.71     28.62 o
   4  -7   2      758.75      760.47     20.70 o
   5  -7   2      966.08      897.24     27.43 o
   6  -7   2      348.89      317.57     18.22 o
   7  -7   2      137.82      119.26     20.45 o
   8  -7   2      317.49      348.36     18.27 o
   9  -7   2       56.57       65.78     12.32 o
  10  -7   2      337.03      309.68     24.83 o
  11  -7   2      251.10      243.96     24.82 o
  12  -7   2      291.65      295.42     29.46 o
 -12  -6   2       35.47       34.30     19.80 o
 -11  -6   2       57.70       62.82     19.80 o
 -10  -6   2      107.74      111.96     19.80 o
  -9  -6   2      176.96      157.31     20.87 o
  -8  -6   2     1483.92     1421.93     45.68 o
  -7  -6   2      255.85      241.97     17.62 o
  -6  -6   2     1498.82     1505.33     45.04 o
  -5  -6   2      710.12      787.60     25.90 o
  -4  -6   2     1820.75     1754.60     29.56 o
  -3  -6   2      725.92      731.38     11.86 o
  -2  -6   2     2404.61     2486.84     34.89 o
  -1  -6   2      743.32      660.10     12.66 o
   0  -6   2      202.17      159.35      7.04 o
   1  -6   2      447.09      384.84     10.41 o
   2  -6   2      365.16      303.20     12.14 o
   3  -6   2      458.64      467.87     17.27 o
   4  -6   2     2113.22     2184.24     47.06 o
   5  -6   2      236.70      188.37      9.92 o
   6  -6   2      535.38      598.79     26.72 o
   7  -6   2      550.35      534.07     14.76 o
   8  -6   2     3648.96     3693.52     72.31 o
   9  -6   2      612.33      642.54     20.59 o
  10  -6   2        9.06       15.36     10.57 o
  11  -6   2        3.57      -10.75     10.75 o
  12  -6   2      297.16      271.16     21.77 o
  13  -6   2       11.10       -4.25     21.72 o
 -13  -5   2        0.40      -17.12     21.90 o
 -12  -5   2      170.03      185.08     19.80 o
 -11  -5   2       49.39       45.58     19.74 o
 -10  -5   2       42.49       34.21     19.77 o
  -9  -5   2      450.33      434.27     38.31 o
  -8  -5   2      412.92      388.32     17.16 o
  -7  -5   2      205.75      231.50     16.29 o
  -6  -5   2      159.91      133.01      7.69 o
  -5  -5   2     3640.67     3649.89     64.94 o
  -4  -5   2     2695.17     2533.85     47.85 o
  -3  -5   2     4370.88     4411.19     71.62 o
  -2  -5   2     6413.09     6349.58     77.21 o
  -1  -5   2       57.41       40.26      7.06 o
   1  -5   2        5.95       17.31     17.31 o
   2  -5   2        0.10        5.77     10.00 o
   3  -5   2     9650.45     9284.57   1030.00 o
   4  -5   2      557.21      631.05     16.37 o
   5  -5   2      130.13      139.20      7.04 o
   6  -5   2      517.33      538.51     14.05 o
   7  -5   2      226.46      249.74     12.65 o
   8  -5   2       14.90        7.59      8.83 o
   9  -5   2      169.94      173.99     15.33 o
  10  -5   2      641.46      629.51     30.30 o
  11  -5   2        1.24       17.03     10.26 o
  12  -5   2       80.85       73.80     19.64 o
  13  -5   2      142.04      178.15     24.75 o
 -13  -4   2        8.01       10.26     28.60 o
 -12  -4   2        0.85       17.15     34.46 o
 -11  -4   2      108.09       85.92     24.31 o
 -10  -4   2        0.15        0.00     12.13 o
  -9  -4   2       34.20       48.03     11.40 o
  -8  -4   2       22.60        3.46     11.49 o
  -7  -4   2      520.56      467.87     20.36 o
  -6  -4   2      100.49       96.10      7.88 o
  -5  -4   2      131.37      142.26      7.70 o
  -4  -4   2        3.30        6.90      7.71 o
  -3  -4   2      185.44      221.52      6.11 o
  -2  -4   2     4152.04     3832.22     42.66 o
  -1  -4   2    13721.10    12763.54    139.82 o
   0  -4   2     2822.21     2556.46     39.99 o
   1  -4   2     3477.32     3290.78     55.43 o
   2  -4   2      759.85      797.41     16.42 o
   3  -4   2     1976.60     1963.11     34.80 o
   4  -4   2     1604.13     1635.33     28.25 o
   5  -4   2        4.17        6.89      7.70 o
   6  -4   2       17.74       31.54      7.02 o
   7  -4   2      324.61      276.36     11.44 o
   8  -4   2       65.67       65.62      8.11 o
   9  -4   2     1387.52     1471.48     38.33 o
  10  -4   2        6.68        7.58      8.28 o
  11  -4   2      333.96      292.97     16.19 o
  12  -4   2        0.28      -11.32     11.32 o
  13  -4   2      454.01      481.25     35.07 o
 -13  -3   2      497.06      472.33     48.59 o
 -12  -3   2       27.56       42.93     43.04 o
 -11  -3   2      178.90      173.99      8.69 o
 -10  -3   2        2.09        0.00     11.48 o
  -9  -3   2      354.94      367.00     11.52 o
  -8  -3   2      495.42      524.91     10.89 o
  -7  -3   2     3955.81     4110.57     93.20 o
  -6  -3   2      187.99      196.27      8.46 o
  -5  -3   2      191.56      162.45     10.71 o
  -4  -3   2     1272.16     1098.96     21.16 o
  -3  -3   2     2154.02     1939.29     83.47 o
  -2  -3   2      166.20      173.60      6.13 o
   1  -3   2     7479.28     6869.97     87.19 o
   2  -3   2     2177.91     1893.69     48.38 o
   3  -3   2      657.25      554.85     15.48 o
   4  -3   2       16.51       17.23     12.18 o
   5  -3   2      356.32      406.23     14.04 o
   6  -3   2       14.63       25.79      7.01 o
   7  -3   2      241.28      239.58     10.54 o
   8  -3   2      151.18      152.77      7.47 o
   9  -3   2      564.04      580.82     23.29 o
  10  -3   2       23.46       20.43      8.21 o
  11  -3   2      184.19      163.51     17.07 o
  12  -3   2       26.49       11.30     21.39 o
  13  -3   2        0.52       12.72     21.81 o
 -13  -2   2       36.11       51.17     15.20 o
 -12  -2   2       79.63       76.24     14.01 o
 -11  -2   2      339.91      305.85     37.49 o
 -10  -2   2       41.57       26.43      7.46 o
  -9  -2   2      487.63      478.78     34.04 o
  -8  -2   2      433.30      410.17     27.57 o
  -7  -2   2      234.46      206.04     17.23 o
  -6  -2   2     1620.96     1667.80    120.91 o
  -5  -2   2      131.17      172.17      7.67 o
  -4  -2   2       36.99       41.22      9.30 o
  -3  -2   2     5095.43     4481.01    294.00 o
  -2  -2   2     1214.00     1039.67     11.91 o
  -1  -2   2    44953.44    49107.77    787.80 o
   0  -2   2     1308.35     1163.80     23.00 o
   1  -2   2     9246.11     8752.70    111.45 o
   2  -2   2     2284.85     2131.31     35.55 o
   3  -2   2     3406.62     3033.74     48.30 o
   4  -2   2      877.10      779.51     18.62 o
   5  -2   2     2076.69     2173.44     47.12 o
   6  -2   2      146.59      230.92      9.69 o
   7  -2   2      119.43      105.12      7.04 o
   8  -2   2      166.60      174.33      7.84 o
   9  -2   2      125.55      115.23      7.31 o
  10  -2   2      445.92      399.78     15.19 o
  11  -2   2       55.96       71.64     23.29 o
  12  -2   2        3.84        5.66     19.70 o
  13  -2   2        1.09      -17.02     24.07 o
  14  -2   2       89.26      111.46     24.08 o
 -14  -1   2      318.49      406.89     34.72 o
 -13  -1   2      116.76      106.18     34.55 o
 -12  -1   2       38.68       37.04     21.27 o
 -11  -1   2        7.65       13.30      8.32 o
 -10  -1   2      742.44      767.94     20.47 o
  -9  -1   2      472.29      479.52     13.52 o
  -8  -1   2      650.95      679.46     19.45 o
  -7  -1   2      674.40      600.44     13.01 o
  -6  -1   2     2448.59     2520.84     36.29 o
  -5  -1   2       56.31       47.48      8.62 o
  -4  -1   2        0.06        0.00      8.62 o
  -3  -1   2     1179.22     1061.20     15.03 o
  -2  -1   2      742.29      687.50     13.48 o
  -1  -1   2      921.24      764.48     34.67 o
   1  -1   2     4290.64     4122.93     62.28 o
   2  -1   2      111.49      111.94      6.98 o
   3  -1   2     1337.19     1202.63     21.71 o
   5  -1   2     1270.65     1262.49     25.15 o
   6  -1   2      772.37      783.15     15.91 o
   7  -1   2       26.04       34.37      6.50 o
   8  -1   2      366.46      404.58     13.84 o
   9  -1   2      663.58      643.16     25.10 o
  10  -1   2     1289.32     1230.61     37.71 o
  11  -1   2      136.89       85.62     15.32 o
  12  -1   2        7.66        5.76     10.83 o
  13  -1   2      259.37      264.09     21.87 o
  14  -1   2      263.44      319.22     30.64 o
 -14   0   2       34.98       17.02     51.03 o
 -13   0   2      504.41      557.09     40.73 o
 -12   0   2        1.89      -10.21     13.64 o
 -11   0   2      331.27      341.78     33.35 o
 -10   0   2      400.34      401.65     15.33 o
  -9   0   2      140.14      138.35      6.98 o
  -8   0   2     1021.12     1084.20     20.87 o
  -7   0   2        1.37       -3.44      7.68 o
  -6   0   2      858.06     1060.57     17.98 o
  -5   0   2       66.23       67.88      7.01 o
  -4   0   2      580.21      494.69     10.87 o
  -3   0   2     2855.59     2493.50     39.69 o
  -2   0   2      660.99      539.26     26.62 o
  -1   0   2      451.74      439.32      7.55 o
   0   0   2     2137.99     1885.07     47.26 o
   1   0   2      536.91      468.43      7.60 o
   2   0   2    14437.17    14737.19    196.98 o
   3   0   2     8851.91     8478.22    158.95 o
   4   0   2     1212.02     1010.15     21.16 o
   5   0   2      269.59      289.00      7.49 o
   6   0   2      567.39      649.77     20.39 o
   7   0   2      731.28      820.59     15.74 o
   8   0   2     1377.20     1405.56     39.51 o
   9   0   2        0.02        5.70      7.30 o
  10   0   2      262.67      290.54     14.01 o
  11   0   2      848.27      813.50     22.74 o
  12   0   2      458.75      429.10     22.47 o
  13   0   2      158.82      149.56     47.22 o
 -14   1   2       17.91       59.58     25.39 o
 -13   1   2       44.96       39.70     15.22 o
 -12   1   2       13.21        3.40     11.33 o
 -11   1   2      157.50      175.69     17.11 o
 -10   1   2      963.84      990.45     23.81 o
  -9   1   2      122.82      115.28      7.46 o
  -8   1   2        7.08        7.35      6.50 o
  -7   1   2       57.66       72.38      6.50 o
  -6   1   2      187.43      193.39      7.49 o
  -5   1   2        6.23       17.15     12.13 o
  -4   1   2     4145.86     4076.89    100.29 o
  -3   1   2      804.26      709.21     22.81 o
  -2   1   2    12592.72    11802.09    223.08 o
  -1   1   2     8153.09     7757.17    122.51 o
   0   1   2      128.01      168.14      6.89 o
   1   1   2     8324.75     7868.57    119.92 o
   2   1   2      171.51      188.76      7.85 o
   3   1   2     9510.63     9608.91    148.47 o
   4   1   2     1231.11      992.18     30.04 o
   5   1   2      875.15      823.12     14.14 o
   6   1   2      651.95      678.53     15.49 o
   7   1   2      545.25      530.08     13.98 o
   8   1   2       44.77       39.50      6.85 o
   9   1   2      107.72      102.39      7.46 o
  10   1   2      246.66      294.56     13.98 o
  11   1   2        3.72        6.87      8.09 o
  12   1   2       21.70       20.66     11.48 o
  13   1   2      217.75      229.13     22.96 o
 -13   2   2      351.85      310.26     28.45 o
 -12   2   2        0.02       11.34     15.20 o
 -11   2   2        0.23       -4.26     13.98 o
 -10   2   2      269.38      213.61     12.93 o
  -9   2   2      116.38      140.21     11.34 o
  -8   2   2      611.18      635.24     15.74 o
  -7   2   2     2915.14     2952.90     63.56 o
  -6   2   2     1240.31     1229.11     27.56 o
  -5   2   2      288.11      346.32      9.17 o
  -4   2   2      626.44      585.36     15.37 o
  -3   2   2      354.48      351.98      9.00 o
  -2   2   2      653.80      594.04     15.28 o
  -1   2   2     3156.87     2949.59     45.93 o
   0   2   2       83.93       76.47     11.89 o
   1   2   2     8505.79     8001.82     99.02 o
   2   2   2     9116.54     8858.74    136.14 o
   3   2   2     3437.92     3140.68     84.93 o
   4   2   2      185.53      196.62      8.54 o
   5   2   2       16.17       17.04      9.84 o
   6   2   2      655.71      680.14     26.43 o
   7   2   2      185.51      192.97      7.66 o
   8   2   2      541.57      544.84     15.46 o
   9   2   2      122.39      117.12      9.34 o
  10   2   2        0.75       -1.71      8.05 o
  11   2   2        7.30        8.58      9.17 o
  12   2   2        2.99       12.89     17.25 o
  13   2   2        0.33        0.00     16.17 o
 -13   3   2      415.59      403.73     68.21 o
 -12   3   2        0.27       -8.49     12.01 o
 -11   3   2        7.39        4.32      8.62 o
 -10   3   2      389.00      452.39     14.74 o
  -9   3   2      313.01      289.48     14.45 o
  -8   3   2       11.35       19.98      7.01 o
  -7   3   2      315.34      286.52     10.68 o
  -6   3   2     2386.51     2260.61     54.30 o
  -5   3   2      431.26      484.46     15.35 o
  -4   3   2     1825.93     2053.07     32.26 o
  -3   3   2     5097.39     4936.99     77.70 o
  -2   3   2        4.92        0.00      9.80 o
  -1   3   2     1837.63     1763.80     27.99 o
   0   3   2     2028.25     1945.22     28.44 o
   1   3   2      198.45      204.52      6.06 o
   2   3   2     4591.45     4506.61     63.30 o
   3   3   2     7182.44     7279.11    130.82 o
   4   3   2      281.19      244.30      6.42 o
   5   3   2      183.33      207.12      7.24 o
   6   3   2      164.15      162.23      7.80 o
   7   3   2      258.32      268.47      9.12 o
   8   3   2        4.65        0.00     17.15 o
   9   3   2      237.71      244.66      9.15 o
  10   3   2      224.90      253.84      8.47 o
  11   3   2      313.01      328.11     24.06 o
  12   3   2      354.90      367.38     33.67 o
  13   3   2       34.14       34.46     24.37 o
 -13   4   2        4.27      -25.56     25.56 o
 -12   4   2      350.22      324.61     24.14 o
 -11   4   2      893.79      934.91     75.72 o
 -10   4   2      255.74      254.81     15.34 o
  -9   4   2     1194.11     1195.30     31.87 o
  -8   4   2      310.15      292.33      9.91 o
  -7   4   2     4877.59     4973.01     91.77 o
  -6   4   2        0.37       -3.43      7.67 o
  -5   4   2      232.63      214.25      8.88 o
  -4   4   2      453.81      446.68     11.41 o
  -3   4   2     5562.76     5818.14     94.45 o
  -2   4   2     5177.06     5153.91     75.23 o
  -1   4   2        0.42        8.49     12.01 o
   0   4   2      998.44     1082.26     19.47 o
   1   4   2        0.77       11.56     10.77 o
   2   4   2     1373.63     1379.05     21.81 o
   3   4   2       35.73       56.21      7.65 o
   4   4   2     7369.85     8089.13    103.85 o
   5   4   2      138.05      119.89      6.02 o
   6   4   2      102.11       96.99      6.82 o
   7   4   2     1072.29      911.86     92.86 o
   8   4   2      119.72      116.66     10.58 o
   9   4   2      335.22      326.42     13.89 o
  10   4   2      160.18      137.64      9.83 o
  11   4   2       42.32       51.70     24.37 o
  12   4   2       21.58        8.66     24.37 o
  13   4   2       22.17        0.00     24.43 o
 -13   5   2      245.62      273.17     36.03 o
 -12   5   2        0.38       16.98     24.01 o
 -11   5   2       55.02       28.45     21.47 o
 -10   5   2      166.20      154.69     13.03 o
  -9   5   2      255.15      245.26     15.31 o
  -8   5   2      307.06      308.97     17.15 o
  -7   5   2      581.59      582.88     17.38 o
  -6   5   2     2168.65     2169.77     58.88 o
  -5   5   2       21.85       17.11      8.57 o
  -4   5   2       62.17       74.67     10.80 o
  -3   5   2     5138.27     5582.67    133.73 o
  -2   5   2     1062.31     1006.31     20.94 o
  -1   5   2      266.14      271.02      6.96 o
   0   5   2       90.89       89.29      6.45 o
   1   5   2      808.22      794.43     14.13 o
   2   5   2       61.53       96.19      6.08 o
   3   5   2        6.13        0.00      8.61 o
   4   5   2      488.16      507.16     12.21 o
   5   5   2       19.47       17.15      8.57 o
   6   5   2      128.28      117.99      7.29 o
   7   5   2      259.23      256.73     10.31 o
   8   5   2      140.68      114.90      8.97 o
   9   5   2        1.13       -5.73     17.06 o
  10   5   2     1118.18     1129.73     57.94 o
  11   5   2       72.00       62.21     21.95 o
  12   5   2       18.71        5.75     19.83 o
 -12   6   2      900.52      966.44    110.59 o
 -11   6   2        1.81        0.00     33.96 o
 -10   6   2       15.21        3.44     12.95 o
  -9   6   2      998.08     1062.30     40.41 o
  -8   6   2       28.17       29.33     10.79 o
  -7   6   2        0.41       -2.45     10.33 o
  -6   6   2      183.73      188.64     12.73 o
  -5   6   2      116.58      119.94      8.06 o
  -4   6   2       84.08       62.48      7.64 o
  -3   6   2      219.73      245.73     10.22 o
  -2   6   2     1008.99     1078.52     20.95 o
  -1   6   2       40.69       17.08      7.64 o
   0   6   2      601.54      642.29     16.20 o
   1   6   2     1093.96     1232.48     23.46 o
   2   6   2     1541.47     1630.87     28.27 o
   3   6   2      812.29      861.17     17.00 o
   4   6   2      704.43      669.84     23.61 o
   5   6   2      109.26      105.56      6.39 o
   6   6   2      754.28      758.32     24.13 o
   7   6   2       29.23        5.77     15.44 o
   8   6   2       76.67       34.47     17.15 o
   9   6   2      109.29      104.42     24.31 o
  10   6   2      156.12      143.67     19.84 o
  11   6   2      267.10      254.41     41.35 o
  12   6   2      102.67      123.14     60.27 o
 -12   7   2       24.84       16.98     33.96 o
 -11   7   2        3.60        3.40     28.26 o
 -10   7   2       26.72       25.56     24.13 o
  -9   7   2      750.93      775.31     39.48 o
  -8   7   2     1054.97     1066.62    154.08 o
  -7   7   2     1621.14     1667.09     40.59 o
  -6   7   2      574.63      572.60     22.64 o
  -5   7   2      281.74      273.26     11.39 o
  -4   7   2      150.87      163.75     10.10 o
  -3   7   2        9.95       13.61      7.61 o
  -2   7   2      293.13      295.26     11.45 o
  -1   7   2     1120.79     1110.52     22.41 o
   0   7   2      115.87      110.59      6.46 o
   1   7   2        6.58        7.34      6.47 o
   2   7   2      184.43      203.78      7.76 o
   3   7   2      430.82      449.12     11.47 o
   4   7   2      170.54      187.61      8.85 o
   5   7   2       48.71       53.14      6.75 o
   6   7   2        0.68       13.77      8.29 o
   7   7   2       24.68       24.00     11.43 o
   8   7   2       29.58        0.00     15.46 o
   9   7   2      216.97      227.26     28.63 o
  10   7   2       23.23       17.20     19.86 o
  11   7   2       45.62       15.09     22.04 o
 -11   8   2       33.69       34.05     34.05 o
 -10   8   2        1.32      -17.06     24.13 o
  -9   8   2       48.25       51.20     24.13 o
  -8   8   2       14.31       -8.57     42.70 o
  -7   8   2      176.78      153.52     19.78 o
  -6   8   2        2.73        4.28     13.89 o
  -5   8   2      126.76      108.27     12.87 o
  -4   8   2      172.99      165.25      9.86 o
  -3   8   2      140.24      144.04     10.23 o
  -2   8   2       85.81       78.92      6.97 o
  -1   8   2      683.59      681.40     16.65 o
   0   8   2      146.88      147.05      8.28 o
   1   8   2      124.24      117.76      6.34 o
   2   8   2      640.62      653.62     22.31 o
   3   8   2      100.29       98.18      6.36 o
   4   8   2       55.45       45.11      6.08 o
   5   8   2      342.78      336.03     13.03 o
   6   8   2      842.10      712.35     57.14 o
   7   8   2      200.49      167.10      8.05 o
   8   8   2       14.75      -17.31     34.80 o
   9   8   2      333.55      410.01     46.22 o
  10   8   2      273.47      250.56     29.87 o
 -10   9   2       21.36       34.05     24.13 o
  -9   9   2      110.06      102.48     36.26 o
  -8   9   2      139.41      179.99     24.14 o
  -7   9   2       17.69       17.06     13.91 o
  -6   9   2      463.17      479.38     37.17 o
  -5   9   2      545.11      511.97     24.81 o
  -4   9   2      139.95      128.62     10.92 o
  -3   9   2        2.97       10.21      7.61 o
  -2   9   2        0.07        6.20      7.44 o
  -1   9   2      991.43     1047.54     24.57 o
   0   9   2      367.96      386.75     16.77 o
   1   9   2      184.04      173.57      6.69 o
   2   9   2      527.98      494.54     12.93 o
   3   9   2       42.00       39.49      6.85 o
   4   9   2       17.64        2.44      9.48 o
   5   9   2      552.70      542.04     31.28 o
   6   9   2       49.07       58.30      9.19 o
   7   9   2      134.65      126.52     15.32 o
   8   9   2       66.89       25.78     24.31 o
   9   9   2      126.66       96.56     24.98 o
 -10  10   2       49.75       76.75     36.14 o
  -9  10   2       11.13       34.21     24.13 o
  -8  10   2      195.32      214.24     36.27 o
  -7  10   2       11.92        8.57     24.25 o
  -6  10   2      176.88      188.93     19.74 o
  -5  10   2      114.05      169.97     20.20 o
  -4  10   2      316.46      302.53     21.74 o
  -3  10   2        0.00       27.17     19.78 o
  -2  10   2       33.36       19.11      9.10 o
  -1  10   2      181.42      177.36     10.09 o
   0  10   2     3308.92     3393.29     61.82 o
   1  10   2      343.09      384.10     16.17 o
   2  10   2      582.03      578.55     17.63 o
   3  10   2      807.12      812.40     21.80 o
   4  10   2      185.52      176.21      9.51 o
   5  10   2      121.62      113.19     17.89 o
   6  10   2        6.57        8.53     12.07 o
   7  10   2       96.43      122.27     20.50 o
   8  10   2       42.56       51.44     24.25 o
  -8  11   2        2.09       25.64     36.26 o
  -7  11   2       29.34       42.79     36.38 o
  -6  11   2      141.10      155.93     24.25 o
  -5  11   2        0.07        8.49     25.64 o
  -4  11   2      133.09      199.40     36.15 o
  -3  11   2       59.69       42.40     10.70 o
  -2  11   2      775.64      724.06     35.92 o
  -1  11   2       12.12       21.45      9.18 o
   0  11   2      924.53      916.12     28.93 o
   1  11   2      331.63      349.93     17.86 o
   2  11   2       20.90       23.87     12.87 o
   3  11   2      153.44      160.46     17.07 o
   4  11   2      120.96      116.93     25.73 o
   5  11   2       91.57       96.19     25.97 o
   6  11   2      369.24      337.30     43.06 o
   7  11   2      122.10      187.32     34.13 o
  -7  12   2      446.79      428.43     48.53 o
  -6  12   2       57.24       68.51     51.36 o
  -5  12   2       37.48        8.57     24.13 o
  -4  12   2       34.76       17.07     36.14 o
  -3  12   2       61.81       16.98     24.02 o
  -2  12   2      213.24      203.67     24.02 o
  -1  12   2       34.49       33.96     24.02 o
   0  12   2      919.71     1005.12     39.48 o
   1  12   2      212.52      184.62     29.41 o
   2  12   2       24.12        8.50     13.90 o
   3  12   2       70.84       51.28     12.07 o
   4  12   2        0.05       17.15     12.13 o
   5  12   2        1.18       -8.53     12.07 o
  -5  13   2       16.09        0.00     24.13 o
  -4  13   2       69.52      119.29     36.14 o
  -3  13   2       50.95       67.93     24.02 o
  -2  13   2      155.34      169.51     24.02 o
   0  13   2       25.79       -8.49     23.90 o
   1  13   2       49.32       91.54     28.26 o
   2  13   2       37.05       33.96     16.98 o
   3  13   2      105.02      136.20     33.97 o
   0 -15   3       54.85       25.85     24.37 o
   1 -15   3        1.89        4.31     14.09 o
   2 -15   3      116.93      154.85     24.37 o
  -4 -14   3      241.94      221.27     28.34 o
  -3 -14   3       95.89       86.41     51.95 o
  -2 -14   3     1396.13     1521.47    108.49 o
  -1 -14   3      204.21      261.26     24.93 o
   0 -14   3      130.61      121.95     19.87 o
   1 -14   3        2.24       -6.89     11.48 o
   2 -14   3        7.18       11.51     19.93 o
   3 -14   3       39.09       22.22     25.16 o
   4 -14   3       30.29       17.31     24.49 o
   5 -14   3      159.65      199.36     36.74 o
   6 -14   3      711.85      744.16     49.01 o
  -6 -13   3        8.90       17.31     51.78 o
  -5 -13   3      508.75      506.35     30.38 o
  -4 -13   3        0.15        5.70     15.25 o
  -3 -13   3       76.90       96.25     24.97 o
  -2 -13   3       71.75       54.07     10.77 o
  -1 -13   3      321.39      332.83     19.87 o
   0 -13   3      320.17      357.24     42.89 o
   1 -13   3      142.51      112.56     24.37 o
   2 -13   3      385.82      419.64     66.44 o
   3 -13   3      426.31      514.17    121.10 o
   4 -13   3        6.25       30.30     21.43 o
   5 -13   3      182.97      213.43     36.74 o
   6 -13   3       18.17        8.66     36.73 o
   7 -13   3       77.11       86.41     24.49 o
  -8 -12   3      144.83      131.73     35.22 o
  -7 -12   3        0.14       17.11     24.19 o
  -6 -12   3       72.00       62.82     11.39 o
  -5 -12   3       21.51       23.87     11.35 o
  -4 -12   3      356.57      351.59     22.20 o
  -3 -12   3      614.56      619.53     25.93 o
  -2 -12   3      359.93      342.85     12.18 o
  -1 -12   3      585.12      601.38     22.44 o
   0 -12   3      235.22      219.90     19.84 o
   1 -12   3       16.91       34.46     19.90 o
   2 -12   3       40.37       46.01     19.90 o
   3 -12   3      414.27      457.06     32.43 o
   4 -12   3       45.36       25.97     25.97 o
   5 -12   3      235.50      267.16     20.00 o
   6 -12   3        0.08        0.00     24.49 o
   7 -12   3      129.83      112.14     36.62 o
   8 -12   3      332.60      302.01     51.71 o
   9 -12   3       52.91       86.01     42.95 o
  -9 -11   3        8.23       11.45     21.59 o
  -8 -11   3       35.70       34.32     13.93 o
  -7 -11   3        7.09      -11.38     17.23 o
  -6 -11   3        1.08        0.00     25.72 o
  -5 -11   3       66.54       58.21      8.24 o
  -4 -11   3       36.81       39.44      6.81 o
  -3 -11   3       53.23       39.53      6.86 o
  -2 -11   3      165.45      163.44      9.57 o
  -1 -11   3     1874.03     1960.31     69.90 o
   0 -11   3     1027.03     1091.60     35.47 o
   1 -11   3        0.01        0.00     11.54 o
   2 -11   3      875.18      844.59     32.46 o
   3 -11   3      201.40      174.00     19.97 o
   4 -11   3       20.05       60.87     30.67 o
   5 -11   3      180.08      190.58      9.34 o
   6 -11   3     1553.65     1621.16     66.28 o
   7 -11   3     1147.65     1198.22     47.62 o
   8 -11   3       48.63       34.23     15.40 o
   9 -11   3      245.15      246.49     25.28 o
  10 -11   3       98.00      112.70     51.45 o
 -10 -10   3      182.66      170.18     29.80 o
  -9 -10   3        0.10       -5.72     19.83 o
  -8 -10   3       35.46       38.60     14.04 o
  -7 -10   3      124.61      138.77     19.84 o
  -6 -10   3       38.54       25.68     12.07 o
  -5 -10   3        1.94       -7.56      8.24 o
  -4 -10   3       29.80       27.36      8.03 o
  -3 -10   3       24.13       25.00      6.86 o
  -2 -10   3      532.04      535.48     13.54 o
  -1 -10   3      372.83      358.17     16.76 o
   0 -10   3     1157.05     1118.64     36.87 o
   1 -10   3     1942.93     1899.86     47.04 o
   2 -10   3      579.58      569.44     22.64 o
   3 -10   3      740.76      777.03     36.56 o
   4 -10   3      291.38      297.11     10.56 o
   5 -10   3      573.30      560.71     24.51 o
   6 -10   3     1046.65     1024.41     31.23 o
   7 -10   3        7.81       -2.84     10.81 o
   8 -10   3      127.50      137.93     20.58 o
   9 -10   3      119.12      106.85     16.94 o
  10 -10   3      162.53      245.05     24.86 o
  11 -10   3        4.09       34.13     24.85 o
 -11  -9   3       17.31       22.97     19.90 o
 -10  -9   3       10.47      -17.17     19.86 o
  -9  -9   3       90.41       77.53     22.02 o
  -8  -9   3       68.37       69.59     16.17 o
  -7  -9   3       92.04       68.79     19.87 o
  -6  -9   3       25.37       25.77     13.94 o
  -5  -9   3       86.67       99.84      6.73 o
  -4  -9   3      130.05      133.91      6.36 o
  -3  -9   3      573.53      538.53     13.08 o
  -2  -9   3      100.57       97.11      5.74 o
  -1  -9   3     1597.25     1665.44     29.35 o
   0  -9   3     1036.21      996.18     24.26 o
   1  -9   3       60.08       61.54      8.62 o
   2  -9   3      102.25      104.00     10.87 o
   3  -9   3      549.34      528.16     20.74 o
   4  -9   3      268.53      283.06     13.05 o
   5  -9   3        0.01       -2.15      9.12 o
   6  -9   3     1390.92     1387.94     79.40 o
   7  -9   3     2175.25     2291.67     65.67 o
   8  -9   3      121.01      140.52     20.84 o
   9  -9   3        7.99       21.33     15.18 o
  10  -9   3      179.22      171.47     24.86 o
  11  -9   3       11.63       14.64     24.85 o
 -11  -8   3       19.98        4.30     22.02 o
 -10  -8   3      124.34      143.38     19.90 o
  -9  -8   3      676.81      640.64     29.86 o
  -8  -8   3     1160.66     1129.18     42.54 o
  -7  -8   3        9.31        7.38      9.54 o
  -6  -8   3       36.55       13.70     19.44 o
  -5  -8   3      506.35      504.37     11.83 o
  -4  -8   3      184.19      179.48      9.08 o
  -3  -8   3      259.17      230.10      6.99 o
  -2  -8   3       22.52       19.63      6.52 o
  -1  -8   3      822.13      855.28     16.12 o
   0  -8   3      373.66      368.87      9.98 o
   1  -8   3     1352.98     1294.48     28.79 o
   2  -8   3     1353.60     1379.47     36.32 o
   3  -8   3       40.28       34.55      8.62 o
   4  -8   3       16.99       12.92      8.62 o
   5  -8   3      222.97      222.26      9.92 o
   6  -8   3       77.08       66.11      8.30 o
   7  -8   3      137.51      110.88     12.97 o
   8  -8   3     1486.71     1449.17     45.43 o
   9  -8   3       54.70       45.54     29.53 o
  10  -8   3      264.41      312.74     29.35 o
  11  -8   3       41.61       58.50     24.81 o
  12  -8   3       22.83       41.28     25.78 o
 -12  -7   3       16.63      -14.73     24.99 o
 -11  -7   3       50.46       40.11     19.83 o
 -10  -7   3       33.30       11.47     19.86 o
  -9  -7   3       19.60       13.77     11.48 o
  -8  -7   3      128.47      101.93     17.21 o
  -7  -7   3      765.14      771.47     27.38 o
  -6  -7   3      770.11      764.05     23.13 o
  -5  -7   3       41.49       34.46      7.71 o
  -4  -7   3     2241.41     2357.12     38.41 o
  -3  -7   3     2017.92     2122.76     29.27 o
  -2  -7   3      318.70      356.59      7.65 o
  -1  -7   3        0.03        2.88      7.05 o
   0  -7   3      290.12      262.95     11.72 o
   1  -7   3      189.45      160.03      7.72 o
   2  -7   3      184.51      158.77      9.25 o
   3  -7   3     9192.67     9698.43    140.52 o
   4  -7   3      166.99      176.30     11.41 o
   5  -7   3        2.37        3.44      7.68 o
   6  -7   3      117.58      113.07     12.10 o
   7  -7   3       48.21       47.00     12.85 o
   8  -7   3      509.48      456.86     25.11 o
   9  -7   3     2597.82     2568.29     71.72 o
  10  -7   3      236.43      224.51     24.82 o
  11  -7   3      265.27      267.10     29.52 o
  12  -7   3       17.72       28.36     21.37 o
 -12  -6   3        9.12       -6.43     21.94 o
 -11  -6   3       37.47       62.88     19.80 o
 -10  -6   3      259.40      239.80     21.94 o
  -9  -6   3      213.91      217.54     23.13 o
  -8  -6   3      221.98      259.70     17.24 o
  -7  -6   3      652.38      598.66     22.58 o
  -6  -6   3      116.36      105.45      8.71 o
  -5  -6   3      397.19      417.14     21.90 o
  -4  -6   3       19.19       13.80      7.71 o
  -3  -6   3     1019.65      985.93     18.58 o
  -2  -6   3      979.64     1107.49     17.29 o
  -1  -6   3     1150.63     1076.04     16.23 o
   0  -6   3     1243.44     1127.42     21.27 o
   1  -6   3       76.14       66.43      7.71 o
   2  -6   3     2086.35     2238.70     32.95 o
   3  -6   3      509.58      507.93     11.52 o
   4  -6   3       65.54      102.68      7.71 o
   5  -6   3      206.19      230.92      9.89 o
   6  -6   3      297.88      263.00     11.44 o
   7  -6   3      306.10      311.40     15.57 o
   8  -6   3      382.89      401.35     20.47 o
   9  -6   3      896.77      923.91     28.54 o
  10  -6   3       87.29       83.27     12.10 o
  11  -6   3       20.46       12.78     17.04 o
  12  -6   3       20.26       16.98     19.61 o
  13  -6   3      345.15      297.53     31.88 o
 -13  -5   3      759.47      846.38     49.55 o
 -12  -5   3       69.75       74.98     21.95 o
 -11  -5   3      205.00      143.66     21.94 o
 -10  -5   3      109.76      102.73     17.13 o
  -9  -5   3      646.24      631.40     27.30 o
  -8  -5   3      829.88      960.20     31.52 o
  -7  -5   3     1073.03     1075.16     33.68 o
  -6  -5   3      315.00      277.01     15.42 o
  -5  -5   3       56.27       59.52     10.42 o
  -4  -5   3     1032.84     1230.00     19.45 o
  -3  -5   3      110.65      108.94      7.74 o
  -2  -5   3       20.99       23.21     10.03 o
  -1  -5   3     2800.48     2761.79     37.64 o
   0  -5   3     1558.44     1399.86     24.12 o
   1  -5   3       88.95       86.46      7.72 o
   2  -5   3      544.56      556.10     11.19 o
   3  -5   3       53.12       53.24      8.66 o
   4  -5   3      723.90      795.89     17.50 o
   5  -5   3     2742.10     2859.74     45.06 o
   6  -5   3       15.63       13.78      8.91 o
   7  -5   3     2086.56     2120.94     58.17 o
   8  -5   3        0.78        1.57      7.50 o
   9  -5   3       27.44       28.45      8.26 o
  10  -5   3      691.01      680.68     24.02 o
  11  -5   3      611.59      595.07     23.97 o
  12  -5   3       59.71       28.30     19.61 o
  13  -5   3        0.11       -5.66     19.61 o
 -13  -4   3      321.09      354.96     76.20 o
 -12  -4   3      613.77      723.19     53.68 o
 -11  -4   3        0.64       -5.74     19.80 o
 -10  -4   3      205.95      213.90     19.84 o
  -9  -4   3      142.76      139.07     19.84 o
  -8  -4   3     1378.87     1436.49     49.59 o
  -7  -4   3      251.26      284.07     21.66 o
  -6  -4   3     1105.89     1031.10     54.02 o
  -5  -4   3       20.87       12.89      8.59 o
  -4  -4   3      988.37      869.78     19.20 o
  -3  -4   3       77.55       92.20      7.76 o
  -2  -4   3     2756.63     2809.32     36.18 o
  -1  -4   3       42.23       53.01      7.76 o
   0  -4   3      760.67      764.37     21.46 o
   1  -4   3     3250.50     3173.71     42.95 o
   2  -4   3      483.04      449.08     12.13 o
   3  -4   3      362.28      364.32     12.80 o
   4  -4   3     7141.42     7112.37    143.66 o
   5  -4   3     1031.24     1047.11     23.16 o
   6  -4   3      441.41      475.49     14.33 o
   7  -4   3      262.50      265.45     11.41 o
   8  -4   3      626.85      621.60     21.21 o
   9  -4   3      131.77      124.18      9.14 o
  10  -4   3      170.81      196.14     15.27 o
  11  -4   3        0.47        8.53      9.41 o
  12  -4   3       11.47        0.00     19.61 o
  13  -4   3        0.27        5.66     19.61 o
 -13  -3   3       31.80       51.28     51.28 o
 -12  -3   3       42.60       61.91     28.63 o
 -11  -3   3      182.52      182.88      8.22 o
 -10  -3   3      200.68      213.05      8.12 o
  -9  -3   3     1492.58     1565.17     35.32 o
  -8  -3   3        3.51        5.73      9.93 o
  -7  -3   3       10.13        5.73      9.93 o
  -6  -3   3     2324.96     2407.90     80.71 o
  -5  -3   3      286.78      268.04     15.56 o
  -4  -3   3        4.14        0.00      8.66 o
  -3  -3   3       29.76       27.64      7.74 o
  -2  -3   3     6221.39     5673.64     78.05 o
  -1  -3   3      201.93      170.42      6.10 o
   0  -3   3     6560.46     6037.27     87.55 o
   1  -3   3      440.87      328.53      8.47 o
   2  -3   3       29.16       34.47     12.24 o
   3  -3   3      708.86      668.38     14.09 o
   4  -3   3      110.54      118.40      7.72 o
   5  -3   3     1678.09     1653.41     30.08 o
   6  -3   3      149.03      130.68      6.49 o
   7  -3   3     1709.74     1674.70     28.33 o
   8  -3   3      574.55      548.37     17.92 o
   9  -3   3      473.56      438.17     12.97 o
  10  -3   3       13.89       11.96      8.06 o
  11  -3   3       82.67       57.12     13.02 o
  12  -3   3       61.33       34.05     16.07 o
  13  -3   3       64.24       84.26     43.92 o
 -13  -2   3       40.68       28.51     15.22 o
 -12  -2   3      212.45      231.84     24.33 o
 -11  -2   3       30.03       28.65     10.93 o
 -10  -2   3        3.38        7.81      7.50 o
  -9  -2   3        0.44       -3.12      7.48 o
  -8  -2   3        1.51        0.00      7.68 o
  -7  -2   3      605.79      626.37     13.08 o
  -6  -2   3        0.19        4.31      8.62 o
  -5  -2   3     4681.90     4619.13     61.87 o
  -4  -2   3       21.03       23.07      9.96 o
  -3  -2   3     1079.07     1114.62     22.59 o
  -2  -2   3     1257.74     1253.00     29.95 o
  -1  -2   3    39702.68    42175.38    558.95 o
   0  -2   3      703.66      690.95     14.30 o
   1  -2   3    11739.49    11052.26    154.05 o
   2  -2   3     1669.94     1563.65     23.94 o
   3  -2   3        1.32        0.00     12.13 o
   4  -2   3     3648.01     3511.01     57.95 o
   5  -2   3       79.25       70.67      7.71 o
   6  -2   3     2576.65     2677.19     50.56 o
   7  -2   3        1.92        0.00      6.50 o
   8  -2   3        2.51        4.30      6.08 o
   9  -2   3       52.23       48.49      6.48 o
  10  -2   3       47.87       42.01      7.45 o
  11  -2   3     1114.46     1132.99     31.80 o
  12  -2   3       27.18        8.52     17.04 o
  13  -2   3       68.54       56.74     15.20 o
 -13  -1   3        0.01      -15.22     15.22 o
 -12  -1   3       12.16        4.27     13.91 o
 -11  -1   3      927.75      914.55     25.34 o
 -10  -1   3      257.17      249.47     12.06 o
  -9  -1   3      222.33      198.37     11.60 o
  -8  -1   3      337.62      330.54      9.54 o
  -7  -1   3        2.85        5.71      6.99 o
  -6  -1   3       17.84       22.83      6.99 o
  -5  -1   3      625.66      562.95     12.97 o
  -4  -1   3       92.09       93.46      6.46 o
  -3  -1   3       93.95      114.06      7.63 o
  -2  -1   3     3221.81     2835.24     80.57 o
  -1  -1   3     3955.56     3568.71     80.09 o
   0  -1   3      122.67      122.15      6.89 o
   1  -1   3     7333.87     7082.59    124.22 o
   2  -1   3      516.42      513.33     13.00 o
   3  -1   3     4361.54     4283.44     65.04 o
   4  -1   3      217.33      229.58      7.00 o
   5  -1   3     7047.23     7188.26    174.91 o
   6  -1   3      207.13      246.78      8.32 o
   7  -1   3      151.55      141.90      6.48 o
   8  -1   3     1214.15     1286.06     33.83 o
   9  -1   3      110.52      100.07      6.85 o
  10  -1   3        0.79        4.67      7.47 o
  11  -1   3      154.99      152.50     10.27 o
  12  -1   3      318.29      295.57     19.09 o
  13  -1   3      187.38      138.34     20.28 o
 -13   0   3       26.93       42.58     24.13 o
 -12   0   3      294.97      326.65     21.77 o
 -11   0   3      991.41     1065.07     34.22 o
 -10   0   3      602.55      618.07     32.53 o
  -9   0   3        1.88        7.35      6.48 o
  -8   0   3      131.30      116.22      7.30 o
  -7   0   3      392.35      468.39     12.98 o
  -6   0   3     1058.45     1009.69     19.51 o
  -5   0   3     2006.49     2137.74     33.34 o
  -4   0   3      784.97      894.42     17.06 o
  -3   0   3      818.44      855.70     16.97 o
  -2   0   3      116.90      111.86      7.54 o
  -1   0   3     3135.05     2900.77     44.13 o
   0   0   3    19293.63    19275.45    385.60 o
   1   0   3     5323.75     5209.79     77.94 o
   2   0   3    10042.83     9872.60    167.26 o
   3   0   3     1279.41     1162.86     20.98 o
   4   0   3        5.41        5.66      9.80 o
   5   0   3     1118.71     1053.61     24.55 o
   6   0   3       14.29        8.56      6.99 o
   7   0   3      100.10       95.98      6.99 o
   8   0   3      777.05      749.52     16.06 o
   9   0   3     1374.82     1391.14     39.06 o
  10   0   3      110.78       94.45      8.88 o
  11   0   3       44.91       29.36      9.48 o
  12   0   3        0.29       -5.71     10.84 o
  13   0   3        5.41       10.92     14.72 o
 -13   1   3       78.50       67.93     33.97 o
 -12   1   3       17.19       39.75     19.67 o
 -11   1   3      188.99      183.63     20.63 o
 -10   1   3       57.45       59.27     10.48 o
  -9   1   3      242.72      256.78     10.85 o
  -8   1   3       30.22       34.34      6.48 o
  -7   1   3       23.78       17.15      6.48 o
  -6   1   3      924.88      913.97     17.66 o
  -5   1   3     1688.62     1553.03     28.11 o
  -4   1   3     5259.92     5148.93     90.27 o
  -3   1   3        9.77        8.49     12.01 o
  -2   1   3     4030.77     3670.98     63.69 o
  -1   1   3     8084.65     7900.85    111.90 o
   0   1   3      965.27      934.92     12.58 o
   1   1   3     7446.88     7079.26    168.38 o
   2   1   3     1129.36      922.95     17.77 o
   3   1   3     8844.72     9477.29    151.23 o
   4   1   3       79.11       86.17      6.96 o
   5   1   3       17.04       40.74      9.38 o
   6   1   3       23.93       31.37      6.98 o
   7   1   3      642.14      720.03     22.20 o
   8   1   3       14.09        2.84      6.97 o
   9   1   3      396.47      337.39     13.99 o
  10   1   3      244.13      227.91      8.84 o
  11   1   3      127.00      111.00     10.27 o
  12   1   3      730.62      724.88     61.52 o
  13   1   3      335.72      295.89     46.69 o
 -13   2   3       17.10       33.96     33.96 o
 -12   2   3       13.54       39.75     19.67 o
 -11   2   3     1804.17     1852.79     75.69 o
 -10   2   3     2202.06     2176.47     50.39 o
  -9   2   3        4.30        9.34      7.47 o
  -8   2   3       60.76       65.76      6.99 o
  -7   2   3      491.48      498.84     14.01 o
  -6   2   3     1475.43     1594.51     34.29 o
  -5   2   3       49.92       82.56      7.64 o
  -4   2   3      488.51      597.21     23.08 o
  -3   2   3     1122.78     1189.30     30.54 o
  -2   2   3      576.40      494.42     13.82 o
  -1   2   3     1759.28     1549.92     30.39 o
   0   2   3      128.89      110.36      6.89 o
   1   2   3     1949.58     1810.17     26.70 o
   2   2   3     2781.04     2651.41     39.01 o
   3   2   3      483.04      452.57     14.22 o
   4   2   3      356.68      375.51      8.01 o
   5   2   3     3296.01     3380.35     94.61 o
   6   2   3      753.94      727.04     14.83 o
   7   2   3      109.51      123.40      6.84 o
   8   2   3        6.78       10.25      7.64 o
   9   2   3      202.42      206.49      9.49 o
  10   2   3       37.55       29.54      7.46 o
  11   2   3      262.93      300.71     20.26 o
  12   2   3       75.04      104.32     24.43 o
  13   2   3      389.19      391.30     26.44 o
 -13   3   3       26.63      -16.98     24.02 o
 -12   3   3        4.02      -10.87     10.87 o
 -11   3   3      109.62       96.99     12.16 o
 -10   3   3      121.78      110.64      9.37 o
  -9   3   3        1.63       -1.91      8.30 o
  -8   3   3     3140.54     3298.60     92.01 o
  -7   3   3        4.17       -5.70      6.98 o
  -6   3   3        7.02       10.25      7.64 o
  -5   3   3     2496.17     2689.52     56.19 o
  -4   3   3      785.30      759.14     14.95 o
  -3   3   3       14.42       16.98      8.49 o
  -2   3   3     1413.75     1484.80     27.81 o
  -1   3   3       71.86       79.54      6.91 o
   0   3   3      215.80      194.05      6.79 o
   1   3   3        1.01       16.98     16.98 o
   2   3   3      677.59      737.48     23.45 o
   3   3   3     3890.12     3793.58     54.69 o
   4   3   3        2.95       -5.66      9.80 o
   5   3   3     6364.44     6630.57    126.13 o
   6   3   3      261.17      248.19      9.11 o
   7   3   3      707.30      685.51     19.18 o
   8   3   3       37.89       49.00      7.61 o
   9   3   3        8.00        0.00     11.43 o
  10   3   3      190.45      194.05     10.86 o
  11   3   3       12.69       19.92     10.82 o
  12   3   3       70.14       51.61     14.73 o
  13   3   3        4.48       25.91     24.43 o
 -13   4   3        2.96        8.49     24.01 o
 -12   4   3      167.30      209.75     34.05 o
 -11   4   3     1371.98     1441.19     79.62 o
 -10   4   3      501.38      448.02     17.40 o
  -9   4   3     4144.88     4353.82     97.32 o
  -8   4   3       21.89        6.21      7.46 o
  -7   4   3      113.33      113.72      6.98 o
  -6   4   3       63.41       61.00      6.98 o
  -5   4   3     2186.52     2235.09     55.68 o
  -4   4   3        3.16       -3.40      7.59 o
  -3   4   3      157.65      202.88      8.58 o
  -2   4   3     1196.15     1419.12     27.82 o
  -1   4   3     1250.26     1189.82     23.59 o
   0   4   3     1869.03     2043.42     33.21 o
   1   4   3      269.92      285.59      6.98 o
   2   4   3      705.80      741.17     13.93 o
   3   4   3      582.54      608.99     12.96 o
   4   4   3     2883.42     3058.08     50.14 o
   5   4   3     1394.69     1376.80     27.59 o
   6   4   3      644.32      646.54     14.16 o
   7   4   3      761.37      777.22     15.62 o
   8   4   3      954.20      947.26     23.39 o
   9   4   3      418.00      409.64     57.89 o
  10   4   3       17.42        9.75      9.46 o
  11   4   3       10.72       22.90     15.35 o
  12   4   3        0.03      -10.40     28.69 o
 -13   5   3       24.12        0.00     24.02 o
 -12   5   3       69.98       67.93     33.97 o
 -11   5   3       33.43       26.38     18.36 o
 -10   5   3      358.80      358.92     18.75 o
  -9   5   3      657.36      734.30     22.95 o
  -8   5   3     2726.88     2722.46     87.04 o
  -7   5   3      622.65      631.34     21.45 o
  -6   5   3      215.54      190.58     11.14 o
  -5   5   3        0.56        2.84      6.95 o
  -4   5   3        8.85        3.42      8.85 o
  -3   5   3       16.08       20.37      7.58 o
  -2   5   3      125.96      107.92      7.21 o
  -1   5   3     1836.74     1823.77     35.81 o
   0   5   3      154.39      201.05      6.47 o
   1   5   3      316.44      311.24      9.89 o
   2   5   3      172.99      169.63      6.06 o
   3   5   3      162.96      172.61      6.49 o
   4   5   3      257.36      232.42     11.99 o
   5   5   3      331.94      323.79     11.36 o
   6   5   3     1031.19     1137.44     21.29 o
   7   5   3      379.94      321.50     25.40 o
   8   5   3     2723.09     2325.28    264.90 o
   9   5   3      147.95      155.00     11.47 o
  10   5   3        3.30        8.62     24.25 o
  11   5   3        3.49       -5.75     19.83 o
  12   5   3       84.03       79.59     22.02 o
 -12   6   3       47.92       42.46     42.46 o
 -11   6   3       59.60       84.91     24.02 o
 -10   6   3      134.58      107.05     17.03 o
  -9   6   3     1513.46     1561.02     47.43 o
  -8   6   3      262.53      214.15     22.21 o
  -7   6   3     3972.39     4090.55    110.37 o
  -6   6   3     1178.90     1122.77     27.68 o
  -5   6   3      496.86      477.21     11.97 o
  -4   6   3       12.01       11.25     11.93 o
  -3   6   3       29.08       23.73      7.58 o
  -2   6   3      153.40      188.73      8.80 o
  -1   6   3       27.79       31.70      6.45 o
   0   6   3      165.19      148.04      7.43 o
   1   6   3       32.50       29.35      6.47 o
   2   6   3       11.58       17.10      6.46 o
   3   6   3       18.05        9.80      6.48 o
   4   6   3        8.41       14.76      6.49 o
   5   6   3      450.14      475.23     12.61 o
   6   6   3       67.24       60.82      8.04 o
   7   6   3      781.05      656.40     75.19 o
   8   6   3        7.09       -3.44      7.68 o
   9   6   3       52.33       42.89     10.85 o
  10   6   3        7.26        8.55     24.31 o
  11   6   3        0.14       36.81     25.06 o
 -12   7   3       15.55       16.98     24.02 o
 -11   7   3      133.62      135.87     36.03 o
 -10   7   3      186.52      188.71     24.02 o
  -9   7   3      106.78      107.79     11.06 o
  -8   7   3      260.36      248.08     14.58 o
  -7   7   3       33.48       30.70     12.93 o
  -6   7   3     1982.23     1966.37     52.46 o
  -5   7   3      328.34      351.23     11.44 o
  -4   7   3        4.48       -2.16      9.15 o
  -3   7   3      537.11      493.05     17.24 o
  -2   7   3      285.97      288.00     13.91 o
  -1   7   3        0.98        2.44      6.45 o
   0   7   3       37.23       21.98      6.46 o
   1   7   3      819.77      835.64     19.46 o
   2   7   3        9.12       12.25      6.48 o
   3   7   3        5.36        7.35      6.46 o
   4   7   3        1.33       -2.29      6.38 o
   5   7   3       44.41       47.53      6.89 o
   6   7   3        0.73        3.47      8.23 o
   7   7   3       49.45       37.17      6.99 o
   8   7   3      290.68      248.57     12.47 o
   9   7   3       19.64       34.38     24.37 o
  10   7   3       61.34       51.45     51.45 o
  11   7   3       29.01      -11.52     29.70 o
 -11   8   3       32.68       -8.49     42.45 o
 -10   8   3      104.98      111.21     24.02 o
  -9   8   3        1.83        0.00     24.13 o
  -8   8   3        0.05        0.00     13.89 o
  -7   8   3       67.07       95.43     12.86 o
  -6   8   3      556.06      504.91     26.55 o
  -5   8   3     1332.56     1366.75     40.17 o
  -4   8   3     1817.98     1804.24     67.55 o
  -3   8   3        3.57        4.25      8.49 o
  -2   8   3      193.81      199.34     15.13 o
  -1   8   3      136.43      139.68      8.95 o
   0   8   3     1909.83     2001.74     42.54 o
   1   8   3       25.26       39.64      7.94 o
   2   8   3      404.00      420.97     12.12 o
   3   8   3      293.13      249.34     12.16 o
   4   8   3      383.68      359.60     12.15 o
   5   8   3      159.31      148.90      8.61 o
   6   8   3       26.52       20.62      8.09 o
   7   8   3        9.68        7.60      8.28 o
   8   8   3        3.01       27.34     14.53 o
   9   8   3       26.38       25.89     24.37 o
  10   8   3      378.04      484.00     47.89 o
 -10   9   3      135.98      164.13     36.15 o
  -9   9   3       25.02       68.18     36.14 o
  -8   9   3       15.53        0.00     36.14 o
  -7   9   3      337.99      334.67     36.16 o
  -6   9   3       18.87       16.98     19.67 o
  -5   9   3      198.17      210.98     12.93 o
  -4   9   3       69.56       73.03     21.33 o
  -3   9   3      235.26      255.15     16.99 o
  -2   9   3      651.44      649.06     21.69 o
  -1   9   3     1460.39     1581.58     34.96 o
   0   9   3       32.97       28.52      7.32 o
   1   9   3      842.37      869.98     20.07 o
   2   9   3      160.69      165.62     15.27 o
   3   9   3        8.33        7.77     10.20 o
   4   9   3      373.92      350.88     20.53 o
   5   9   3        0.17       -5.76     10.92 o
   6   9   3       12.89       10.73      9.17 o
   7   9   3       17.11       12.81     13.92 o
   8   9   3       88.72       90.00     29.89 o
   9   9   3       82.91       65.28     28.55 o
  -9  10   3      317.83      402.28     40.93 o
  -8  10   3      132.81       85.34     24.14 o
  -7  10   3        2.67       -8.49     24.13 o
  -6  10   3       14.21      -11.38     26.81 o
  -5  10   3      243.11      233.51     35.14 o
  -4  10   3      496.87      478.83     20.03 o
  -3  10   3      484.51      457.19     22.30 o
  -2  10   3     1026.07     1023.71     27.00 o
  -1  10   3        1.75       12.81      9.13 o
   0  10   3      262.84      268.07     13.93 o
   1  10   3      526.46      500.28     16.38 o
   2  10   3      195.04      211.32     13.94 o
   3  10   3       75.96       73.89     19.70 o
   4  10   3      287.68      266.94     19.87 o
   5  10   3       75.00       77.28     24.31 o
   6  10   3        0.33       -8.57     12.13 o
   7  10   3      225.55      220.26     41.97 o
   8  10   3      228.06      284.10     30.61 o
  -8  11   3       27.03       51.28     41.00 o
  -7  11   3       56.37       25.64     59.77 o
  -6  11   3      612.16      760.62     85.31 o
  -5  11   3      821.05      968.09     93.75 o
  -4  11   3       61.24       59.44     25.47 o
  -3  11   3       13.20        6.79     28.26 o
  -2  11   3      172.69      146.55     43.67 o
  -1  11   3      389.75      340.44     15.43 o
   0  11   3      177.47      154.09     13.93 o
   1  11   3      275.47      295.92     15.25 o
   2  11   3      575.65      616.91     27.24 o
   3  11   3        8.38        0.00     19.80 o
   4  11   3      620.34      704.24     52.40 o
   5  11   3       10.96       17.06     17.06 o
   6  11   3      231.36      179.77     24.14 o
  -6  12   3      180.00      129.37     51.12 o
  -5  12   3       29.03       16.98     24.13 o
  -4  12   3       20.69       -8.49     36.02 o
  -3  12   3      328.92      325.40     40.65 o
  -2  12   3      835.51      822.31     52.98 o
  -1  12   3      261.19      236.55     25.00 o
   0  12   3      104.46      108.75     19.74 o
   1  12   3        9.72       -6.85     11.42 o
   2  12   3      543.54      601.23     29.62 o
   3  12   3      465.27      436.43     36.34 o
   4  12   3       29.22       17.15     25.64 o
   5  12   3      150.22      177.62     34.22 o
  -3  13   3        1.07       25.47     24.01 o
  -2  13   3      495.20      432.03     35.93 o
  -1  13   3      105.57      118.47     35.91 o
   0  13   3      182.85      161.47     24.02 o
   1  13   3      487.67      492.58     50.97 o
  -1 -15   4        1.05       11.47     15.37 o
   0 -15   4      299.16      324.70     41.72 o
   1 -15   4       26.23       45.30     22.08 o
   2 -15   4       48.91       51.70     24.37 o
   3 -15   4        2.71      -17.23     24.37 o
  -4 -14   4       30.20       28.37     15.25 o
  -3 -14   4      741.97      802.74     53.82 o
  -2 -14   4      113.14      129.46     24.31 o
  -1 -14   4      265.34      290.32     37.28 o
   0 -14   4       71.98       91.91     19.93 o
   1 -14   4       10.94        4.30     15.23 o
   2 -14   4       91.02       93.70     19.93 o
   3 -14   4      123.75       95.11     60.44 o
   4 -14   4      301.81      311.27     36.74 o
   5 -14   4      110.20      123.51     24.49 o
   6 -14   4       48.45       77.75     24.49 o
  -6 -13   4      122.28       86.25     34.47 o
  -5 -13   4       66.78       39.72     16.65 o
  -4 -13   4        1.25        5.70     17.15 o
  -3 -13   4       21.76       17.09     15.25 o
  -2 -13   4      103.24      106.46     19.87 o
  -1 -13   4      398.51      379.15     22.03 o
   0 -13   4      192.01      185.52     19.93 o
   1 -13   4       68.61       64.72     17.25 o
   2 -13   4      146.53      134.50     13.08 o
   3 -13   4        2.68       -3.46     11.54 o
   4 -13   4       64.21       66.23     21.04 o
   5 -13   4      174.02      155.55     60.53 o
   6 -13   4       12.36       34.55     36.61 o
   7 -13   4      552.49      579.50     48.89 o
   8 -13   4      316.10      297.08     60.29 o
  -8 -12   4       13.33        8.53     24.25 o
  -7 -12   4      212.50      229.70     28.38 o
  -6 -12   4      330.23      340.48     35.34 o
  -5 -12   4      152.45      145.34     12.31 o
  -4 -12   4        2.41       -5.70     13.65 o
  -3 -12   4        0.21        9.82      9.54 o
  -2 -12   4     1091.56     1024.18     56.15 o
  -1 -12   4      100.79      115.73     12.30 o
   0 -12   4      605.63      625.42     25.91 o
   1 -12   4     2215.95     2205.26     55.11 o
   2 -12   4        0.82       -2.88     10.91 o
   3 -12   4       54.40       51.90     13.08 o
   4 -12   4       18.88       17.31     14.14 o
   5 -12   4      286.53      259.16     28.65 o
   6 -12   4       27.25       17.23     24.37 o
   7 -12   4       58.05       86.24     68.93 o
   8 -12   4      146.06      120.56     28.66 o
   9 -12   4       35.98       42.95     36.49 o
  -9 -11   4      515.27      493.58     36.25 o
  -8 -11   4       63.45       68.65     19.80 o
  -7 -11   4       37.29       34.21     24.25 o
  -6 -11   4        1.06       28.63     34.13 o
  -5 -11   4      791.12      763.71     21.26 o
  -4 -11   4       24.47        9.31      7.66 o
  -3 -11   4      178.03      178.66      9.90 o
  -2 -11   4     1006.48      982.12     28.05 o
  -1 -11   4        2.54        8.64      8.59 o
   0 -11   4       16.91       14.37     10.90 o
   1 -11   4      142.18      154.39     19.74 o
   2 -11   4      131.69      157.83     15.71 o
   3 -11   4        0.33       -2.46     14.95 o
   4 -11   4      711.30      685.80     23.69 o
   5 -11   4      578.40      629.09     35.17 o
   6 -11   4     1059.34      998.02     65.46 o
   7 -11   4       73.10       94.09     13.93 o
   8 -11   4        6.06       -2.96     27.59 o
   9 -11   4        9.35       -8.57     24.25 o
  10 -11   4        0.01      -17.15     34.30 o
 -10 -10   4       66.44      113.21     27.35 o
  -9 -10   4      177.62      135.33     19.84 o
  -8 -10   4      161.08      154.64     20.20 o
  -7 -10   4       70.22       68.51     13.93 o
  -6 -10   4      541.18      534.33     36.58 o
  -5 -10   4       17.69       18.65      7.47 o
  -4 -10   4      175.96      175.24      7.12 o
  -3 -10   4       67.27       54.49      6.72 o
  -2 -10   4      646.61      632.96     13.53 o
  -1 -10   4     1647.86     1568.15     33.70 o
   0 -10   4     2824.59     2794.38     50.99 o
   1 -10   4      322.80      314.23     22.13 o
   2 -10   4       42.05       24.41     20.00 o
   3 -10   4      217.81      187.73     19.83 o
   4 -10   4      203.88      205.13     18.43 o
   5 -10   4      828.95      876.43     42.10 o
   6 -10   4        8.16       12.83     12.33 o
   7 -10   4      167.33      207.92     21.14 o
   8 -10   4      454.27      565.51     26.84 o
   9 -10   4      140.05      138.36     19.77 o
  10 -10   4      458.77      470.21     29.65 o
  11 -10   4        0.03      -17.10     24.85 o
 -11  -9   4        0.12      -15.00     22.01 o
 -10  -9   4        1.46       14.72     24.96 o
  -9  -9   4       85.80       78.02     26.90 o
  -8  -9   4       12.96        8.61     17.19 o
  -7  -9   4       30.51       34.40     12.97 o
  -6  -9   4     1970.44     1980.50     73.45 o
  -5  -9   4      887.90      949.65     19.88 o
  -4  -9   4       10.40        3.12      7.49 o
  -3  -9   4       88.19       96.10      6.28 o
  -2  -9   4      853.76      824.22     17.24 o
  -1  -9   4      420.21      422.07     13.03 o
   0  -9   4      200.11      195.95      8.39 o
   1  -9   4     1733.20     1688.89     31.91 o
   2  -9   4      662.86      645.14     15.65 o
   3  -9   4       38.85       56.51     10.88 o
   4  -9   4     1204.57     1158.04     26.14 o
   5  -9   4       95.53       82.90     12.29 o
   6  -9   4      459.42      453.38     36.45 o
   7  -9   4      467.38      427.44     21.92 o
   8  -9   4      276.72      235.83     19.78 o
   9  -9   4      814.91      903.41     39.55 o
  10  -9   4       30.88       13.95     14.58 o
  11  -9   4      148.98      191.13     26.23 o
 -11  -8   4      256.94      247.00     37.30 o
 -10  -8   4       86.02      102.08     21.99 o
  -9  -8   4      512.73      505.22     25.84 o
  -8  -8   4      161.54      160.46     17.21 o
  -7  -8   4       37.05       48.80      9.54 o
  -6  -8   4       13.79       12.28      9.54 o
  -5  -8   4      273.63      254.19      8.73 o
  -4  -8   4        1.30       11.44      7.02 o
  -3  -8   4      645.36      719.63     12.71 o
  -2  -8   4      258.26      213.76      5.99 o
  -1  -8   4       97.68       70.94      7.25 o
   0  -8   4      448.78      455.89     14.10 o
   1  -8   4        7.55        6.90      7.71 o
   2  -8   4     1200.12     1171.66     24.01 o
   3  -8   4     2451.74     2498.45     46.88 o
   4  -8   4       41.33       38.82      8.62 o
   5  -8   4      158.46      137.56      9.20 o
   6  -8   4       40.92       47.80     19.54 o
   7  -8   4      614.08      559.68     18.81 o
   8  -8   4       65.09       51.34     14.93 o
   9  -8   4       19.49       42.70     13.91 o
  10  -8   4       16.20        4.28     13.89 o
  11  -8   4      110.49       95.06     25.87 o
  12  -8   4      292.14      320.79     35.10 o
 -12  -7   4      139.36      118.35     24.46 o
 -11  -7   4      117.48      129.57     19.87 o
 -10  -7   4       66.20       74.99     18.52 o
  -9  -7   4       74.98       64.54     17.50 o
  -8  -7   4     1824.38     1938.72     99.62 o
  -7  -7   4      137.65      132.80     17.25 o
  -6  -7   4     2148.34     2254.52     65.73 o
  -5  -7   4      513.04      515.87     11.97 o
  -4  -7   4     2454.91     2434.43    106.62 o
  -3  -7   4      464.64      466.43     11.51 o
  -2  -7   4      488.80      464.09      9.95 o
  -1  -7   4      540.95      472.01      9.75 o
   0  -7   4      180.26      182.22      7.05 o
   1  -7   4      125.49      119.12      7.04 o
   2  -7   4      450.50      470.94     14.12 o
   3  -7   4      422.25      463.29     10.27 o
   4  -7   4     1366.72     1419.05     32.22 o
   5  -7   4       90.07       78.54     13.32 o
   6  -7   4        0.26       -9.15      9.15 o
   7  -7   4        0.07       -5.70      9.16 o
   8  -7   4      726.78      750.96     24.11 o
   9  -7   4       35.27       29.97      9.17 o
  10  -7   4        0.19      -11.38     19.70 o
  11  -7   4       48.95       21.30     21.11 o
  12  -7   4        0.04       -5.66     21.43 o
 -12  -6   4      202.61      235.43     24.96 o
 -11  -6   4      175.43      196.98     17.15 o
 -10  -6   4       13.73        4.27     17.15 o
  -9  -6   4        7.03        0.00     14.85 o
  -8  -6   4     1288.32     1234.41     39.71 o
  -7  -6   4       49.38       48.29     10.94 o
  -6  -6   4      503.02      491.05     22.61 o
  -5  -6   4     2059.75     2021.14     37.03 o
  -4  -6   4      153.87      142.02      8.23 o
  -3  -6   4      910.79      974.09     16.27 o
  -2  -6   4     3813.75     3862.12     66.67 o
  -1  -6   4       68.85       61.19      6.10 o
   0  -6   4        1.77        0.00      8.62 o
   1  -6   4       27.76       30.16      8.62 o
   2  -6   4      740.95      680.33     16.76 o
   3  -6   4      387.44      347.78     12.12 o
   4  -6   4        9.64       17.21      7.71 o
   5  -6   4      191.72      185.26     10.57 o
   6  -6   4      153.03      167.95     12.75 o
   7  -6   4       27.96       18.70      7.94 o
   8  -6   4      276.21      251.28     12.13 o
   9  -6   4     3399.78     3356.55     99.74 o
  10  -6   4       39.81       36.50      8.26 o
  11  -6   4       35.92       38.36     17.09 o
  12  -6   4       64.93       86.96     19.61 o
  13  -6   4      159.09      195.96     30.07 o
 -13  -5   4      254.79      249.44     32.17 o
 -12  -5   4      296.03      314.61     32.60 o
 -11  -5   4        6.24       13.99     18.45 o
 -10  -5   4        1.48        6.87     12.97 o
  -9  -5   4     1778.29     1813.68     51.73 o
  -8  -5   4      894.54      837.55     35.43 o
  -7  -5   4      234.37      258.68     17.22 o
  -6  -5   4      307.09      302.22      7.71 o
  -5  -5   4        0.61        8.62      8.62 o
  -4  -5   4       10.06        4.32      8.64 o
  -3  -5   4     1239.48     1261.86     25.66 o
  -2  -5   4      267.72      248.72      6.55 o
  -1  -5   4      370.05      317.23      8.46 o
   0  -5   4     1317.53     1463.42     23.65 o
   1  -5   4       14.24       17.23      8.62 o
   2  -5   4        2.00       -4.31      8.62 o
   3  -5   4      178.27      191.85      9.83 o
   4  -5   4       33.71       20.66      7.71 o
   5  -5   4      583.86      586.28     16.34 o
   6  -5   4      711.37      649.92     16.87 o
   7  -5   4       36.30       31.44      7.00 o
   8  -5   4       59.46       30.71      7.69 o
   9  -5   4      212.54      186.55     12.11 o
  10  -5   4      388.66      372.47     16.23 o
  11  -5   4       60.72       64.91     15.31 o
  12  -5   4      159.22      137.53     19.61 o
  13  -5   4      387.31      418.00     53.96 o
 -13  -4   4        8.32        8.55     24.19 o
 -12  -4   4      134.16      155.18     21.84 o
 -11  -4   4       22.82       17.09     32.40 o
 -10  -4   4        1.07       11.49     15.44 o
  -9  -4   4      377.30      371.70     14.00 o
  -8  -4   4        5.07      -10.29     11.43 o
  -7  -4   4      216.62      218.75     10.53 o
  -6  -4   4      943.97      930.35     20.08 o
  -5  -4   4      465.41      471.23     13.70 o
  -4  -4   4     1864.62     1881.62     30.75 o
  -3  -4   4        6.97        0.00      8.62 o
  -2  -4   4     3080.25     3023.07     39.80 o
  -1  -4   4      379.53      399.68      6.88 o
   0  -4   4     1588.20     1715.93     28.28 o
   1  -4   4       32.46       22.87      9.90 o
   2  -4   4     1718.47     1587.07     23.38 o
   3  -4   4       89.99      118.59      7.04 o
   4  -4   4     4709.56     4811.39    104.68 o
   5  -4   4     2270.06     2372.22     81.49 o
   6  -4   4      390.70      387.60     15.35 o
   7  -4   4      296.48      302.56     11.19 o
   8  -4   4       96.62      109.99      9.50 o
   9  -4   4      655.56      646.27     22.99 o
  10  -4   4      386.83      339.62     15.61 o
  11  -4   4      540.60      491.86     25.66 o
  12  -4   4        5.11        0.00     19.64 o
  13  -4   4        0.18       -5.64     19.64 o
 -13  -3   4       95.52      102.73     34.30 o
 -12  -3   4      580.80      597.26     27.93 o
 -11  -3   4     1174.97     1282.39     56.74 o
 -10  -3   4      306.82      287.16     14.44 o
  -9  -3   4      331.47      324.71     35.05 o
  -8  -3   4       59.75       53.11      8.58 o
  -7  -3   4       10.10        0.00      8.62 o
  -6  -3   4        0.03        4.31      8.62 o
  -5  -3   4      806.62      794.14     13.14 o
  -4  -3   4      473.58      475.76     11.45 o
  -3  -3   4      504.19      449.61     11.23 o
  -2  -3   4     4094.41     4179.31     55.43 o
  -1  -3   4     4054.28     4184.93     69.22 o
   0  -3   4    14251.68    14322.06    253.39 o
   1  -3   4     4836.41     4592.90     69.58 o
   2  -3   4       93.83       93.47      7.67 o
   3  -3   4       38.05       21.43      8.55 o
   4  -3   4      191.11      180.86      7.04 o
   5  -3   4       19.04        8.62      7.03 o
   6  -3   4      426.34      407.73     13.81 o
   7  -3   4      905.38      915.67     18.50 o
   8  -3   4       35.92       30.38      6.87 o
   9  -3   4       16.42        9.97     11.61 o
  10  -3   4       66.02       68.12      9.03 o
  11  -3   4       12.40       17.10     10.36 o
  12  -3   4       40.15       34.05     19.64 o
  13  -3   4       93.72      119.11     28.29 o
 -13  -2   4        5.43      -28.54     28.54 o
 -12  -2   4       88.37      132.64     43.37 o
 -11  -2   4       73.05       74.53      9.81 o
 -10  -2   4      178.78      173.01      8.28 o
  -9  -2   4       16.37       17.19      9.91 o
  -8  -2   4      176.81      188.72      7.84 o
  -7  -2   4      443.87      514.03     12.99 o
  -6  -2   4     1130.69     1197.29     25.53 o
  -5  -2   4     2100.85     2290.50     34.57 o
  -4  -2   4     1138.99     1172.14     29.10 o
  -3  -2   4     1304.32     1259.86     27.64 o
  -2  -2   4     1383.34     1325.16     34.10 o
  -1  -2   4      256.68      268.20      6.44 o
   0  -2   4    31801.13    33664.41    485.15 o
   1  -2   4     1060.46     1039.71     20.94 o
   2  -2   4       62.68       49.04      7.66 o
   3  -2   4      671.91      679.10     14.90 o
   4  -2   4     1767.55     1743.82     31.63 o
   5  -2   4      566.75      612.71     16.21 o
   6  -2   4     2664.38     2789.96     66.72 o
   7  -2   4      706.82      699.77     39.85 o
   8  -2   4      529.53      566.97     14.45 o
   9  -2   4      589.13      622.60     17.98 o
  10  -2   4      992.42      976.38     28.73 o
  11  -2   4       42.30       30.04      9.14 o
  12  -2   4       25.84       28.50     12.28 o
  13  -2   4        6.73        5.69     19.70 o
 -13  -1   4       78.37       81.71     34.71 o
 -12  -1   4       16.13       67.99     15.22 o
 -11  -1   4      155.49      163.82     11.68 o
 -10  -1   4       31.42       31.13      7.69 o
  -9  -1   4      156.37      165.69      9.99 o
  -8  -1   4      130.95      133.39      8.47 o
  -7  -1   4      227.79      223.73      8.16 o
  -6  -1   4     1179.38     1169.96     25.86 o
  -5  -1   4     2075.09     2262.68     38.86 o
  -4  -1   4      313.87      307.95     11.96 o
  -3  -1   4     4856.12     4786.91     88.48 o
  -1  -1   4    12021.55    11648.43    163.86 o
   0  -1   4     2576.49     2644.35     42.01 o
   1  -1   4     4191.88     3903.40     80.65 o
   2  -1   4        9.49        8.49      8.49 o
   3  -1   4       30.17       55.31      7.62 o
   4  -1   4      586.86      521.79     14.77 o
   5  -1   4     1106.24     1273.56     30.47 o
   6  -1   4      109.09       96.22      7.50 o
   7  -1   4      437.72      473.23     22.46 o
   8  -1   4       22.47       25.68      6.99 o
   9  -1   4        8.64        9.80      6.48 o
  10  -1   4      129.00      127.25     10.35 o
  11  -1   4      400.14      350.61     21.62 o
  12  -1   4       26.90       34.29     13.01 o
  13  -1   4       35.59       42.79     18.09 o
 -13   0   4        0.08        0.00     16.13 o
 -12   0   4      140.92      149.11     19.61 o
 -11   0   4      245.86      215.29     13.88 o
 -10   0   4      324.19      344.47     14.02 o
  -9   0   4      264.51      265.87     14.69 o
  -8   0   4        7.39       14.27      6.99 o
  -7   0   4        0.13        0.00      6.99 o
  -6   0   4      628.22      699.73     28.05 o
  -5   0   4     1454.96     1597.77     41.48 o
  -4   0   4     3164.91     3139.71     69.02 o
  -3   0   4     4316.40     4506.61     95.56 o
  -2   0   4     3159.14     3194.86     64.92 o
  -1   0   4     2210.63     2235.58     35.81 o
   0   0   4    17767.45    18123.07    282.92 o
   1   0   4        1.50        0.00      9.80 o
   2   0   4     4498.40     4488.55     69.07 o
   3   0   4      223.21      187.79      6.91 o
   4   0   4       34.16       55.29      6.96 o
   5   0   4     2555.45     2805.95     66.47 o
   6   0   4     1437.28     1408.69     49.02 o
   7   0   4     1145.69     1169.60     25.03 o
   8   0   4      863.64      862.49     21.82 o
   9   0   4        4.59       -3.42      7.64 o
  10   0   4        0.02       -5.71      6.99 o
  11   0   4       93.61       80.21     12.91 o
  12   0   4        6.12        3.43     11.43 o
  13   0   4      179.12      139.29     22.92 o
 -13   1   4        0.07       -5.68     15.22 o
 -12   1   4        0.23       13.61     11.33 o
 -11   1   4      162.39      188.30     19.71 o
 -10   1   4       73.11       66.51      9.15 o
  -9   1   4      911.51      972.01     29.65 o
  -8   1   4      237.66      247.21     14.01 o
  -7   1   4      338.56      300.48     11.43 o
  -6   1   4     1586.28     1639.11     37.35 o
  -5   1   4      435.67      410.15     13.93 o
  -4   1   4       82.03      103.05      7.60 o
  -3   1   4     2239.12     2292.16     43.83 o
  -2   1   4       71.70       77.98      7.80 o
  -1   1   4     2793.01     2771.60     44.87 o
   0   1   4      636.13      569.81     18.23 o
   1   1   4      680.94      592.35     12.87 o
   2   1   4     1255.69     1282.13     23.58 o
   3   1   4     2091.28     2079.45     42.31 o
   4   1   4       31.26       22.62     10.64 o
   5   1   4     3190.28     3366.91     89.80 o
   6   1   4      420.76      470.10     13.94 o
   7   1   4      171.52      185.36      8.53 o
   8   1   4      380.97      362.37     14.00 o
   9   1   4      372.30      340.46     15.32 o
  10   1   4      185.34      166.39      9.84 o
  11   1   4      287.84      273.80     17.15 o
  12   1   4        5.53        0.00     11.43 o
  13   1   4       92.38       81.12     14.63 o
 -13   2   4      108.42      136.20     28.35 o
 -12   2   4        4.07       -3.40     11.33 o
 -11   2   4      410.27      392.56     18.42 o
 -10   2   4     2156.38     2263.02     82.37 o
  -9   2   4      419.60      384.71     15.33 o
  -8   2   4      435.24      416.40     14.00 o
  -7   2   4       43.71       62.95      6.98 o
  -6   2   4     1933.08     2046.61     36.96 o
  -5   2   4       13.13        6.81      7.61 o
  -4   2   4     1076.15     1129.22     33.12 o
  -3   2   4      333.57      302.42     12.20 o
  -2   2   4      384.94      333.07     10.05 o
  -1   2   4      662.18      651.47     13.79 o
   0   2   4     1394.97     1428.22     25.16 o
   1   2   4       48.95       60.46      6.91 o
   2   2   4        6.82        0.00     12.01 o
   3   2   4     6872.48     7430.73    110.83 o
   4   2   4     2712.62     2751.60     46.27 o
   5   2   4     1921.92     1943.96     50.73 o
   6   2   4      183.48      218.94     11.12 o
   7   2   4       43.23       29.23      6.45 o
   8   2   4      617.19      656.41     18.59 o
   9   2   4      306.82      333.35     15.31 o
  10   2   4      452.82      476.29     16.25 o
  11   2   4      473.92      460.45     17.36 o
  12   2   4      236.54      262.73     24.97 o
  13   2   4       21.11       18.68     14.73 o
 -13   3   4        0.76        0.00     24.13 o
 -12   3   4        0.03       -9.84      9.84 o
 -11   3   4        4.17        9.50     11.22 o
 -10   3   4       60.71       43.94     10.28 o
  -9   3   4      345.75      347.79     16.23 o
  -8   3   4     1215.25     1160.20     28.04 o
  -7   3   4      494.35      472.26     14.67 o
  -6   3   4      388.27      324.20     18.11 o
  -5   3   4      421.54      445.43     13.92 o
  -4   3   4     1405.94     1563.00     31.64 o
  -3   3   4     1146.09     1072.48     21.61 o
  -2   3   4     1829.33     1867.91     31.86 o
  -1   3   4      887.36      869.02     15.61 o
   0   3   4       50.74       50.62      6.89 o
   1   3   4        1.90       16.98     12.01 o
   2   3   4      515.28      535.44     14.89 o
   3   3   4        3.20        5.68      9.84 o
   4   3   4     2100.14     2249.20     37.61 o
   5   3   4      266.43      282.70      9.49 o
   6   3   4      101.01      104.22      7.41 o
   7   3   4      307.32      320.17     11.39 o
   8   3   4      508.95      531.55     16.20 o
   9   3   4       13.67        0.00      9.90 o
  10   3   4       24.74       17.10      9.49 o
  11   3   4        0.93       -8.59     14.02 o
  12   3   4      103.00      119.67     24.93 o
 -13   4   4      136.06      110.88     24.02 o
 -12   4   4       53.30       63.80     21.77 o
 -11   4   4        4.32        3.42     12.93 o
 -10   4   4      329.90      335.68     16.21 o
  -9   4   4      654.40      634.24     22.95 o
  -8   4   4      343.22      380.56     15.29 o
  -7   4   4     1098.28     1140.82     27.08 o
  -6   4   4      285.55      293.93     11.44 o
  -5   4   4       59.07       43.87      6.94 o
  -4   4   4       48.72       55.88      7.58 o
  -3   4   4      926.83      951.35     25.50 o
  -2   4   4       22.52       22.58      6.92 o
  -1   4   4        0.03       -3.38      7.56 o
   0   4   4      335.34      319.96      9.33 o
   1   4   4     1867.07     1855.64     30.08 o
   2   4   4      204.99      271.40      7.29 o
   3   4   4     1382.73     1594.93     28.25 o
   4   4   4       17.51       22.71      6.95 o
   5   4   4     3163.61     3362.83     58.82 o
   6   4   4      172.48      154.92      7.24 o
   7   4   4      579.13      611.90     17.10 o
   8   4   4     4561.46     4924.38     89.65 o
   9   4   4      789.15      753.02     26.86 o
  10   4   4       66.71       67.99     12.38 o
  11   4   4      366.97      357.03     49.21 o
  12   4   4       54.98       51.78     24.37 o
 -12   5   4      316.72      344.48     24.79 o
 -11   5   4       15.74       16.98     13.96 o
 -10   5   4     1420.97     1482.16     57.68 o
  -9   5   4      109.17       87.73     13.44 o
  -8   5   4     1742.42     1759.07     48.86 o
  -7   5   4        5.91        0.00      8.28 o
  -6   5   4      326.05      330.78     13.91 o
  -5   5   4      401.09      388.28     13.90 o
  -4   5   4      608.10      613.84     19.83 o
  -3   5   4       86.41       73.50      7.60 o
  -2   5   4       59.83       76.79      9.39 o
  -1   5   4      162.45      192.64     11.99 o
   0   5   4     1998.95     2214.00     35.69 o
   1   5   4      132.76      132.41      7.37 o
   2   5   4      474.04      498.12     16.39 o
   3   5   4       72.78       61.62      6.48 o
   4   5   4       42.90       49.78      6.48 o
   5   5   4     3704.34     3980.90     64.59 o
   6   5   4     1409.80     1423.13     27.27 o
   7   5   4        3.69        0.00      8.53 o
   8   5   4      429.91      404.65     15.39 o
   9   5   4      273.49      273.41     12.55 o
  10   5   4       99.38       96.70     11.12 o
  11   5   4        0.11       -0.04     24.31 o
 -12   6   4      280.31      255.51     35.92 o
 -11   6   4       99.23      123.18     24.71 o
 -10   6   4       47.64       47.65     12.85 o
  -9   6   4      118.13      131.13     19.67 o
  -8   6   4        2.75       -3.41     12.92 o
  -7   6   4        2.22       17.08     12.30 o
  -6   6   4      166.38      155.26     12.13 o
  -5   6   4     1344.00     1306.82     51.21 o
  -4   6   4      573.80      570.40     19.11 o
  -3   6   4     1095.06     1170.37     27.86 o
  -2   6   4      137.13      120.08      8.01 o
  -1   6   4      797.04      781.39     21.73 o
   0   6   4        0.42        7.33      6.46 o
   1   6   4      532.20      569.33     15.36 o
   2   6   4      671.15      728.25     16.69 o
   3   6   4     1017.74     1044.65     22.02 o
   4   6   4      286.29      274.24     15.62 o
   5   6   4      425.45      464.15     15.48 o
   6   6   4      100.35       98.15      7.47 o
   7   6   4      336.84      312.82     25.33 o
   8   6   4      935.28     1003.74     28.53 o
   9   6   4      308.24      267.39     14.57 o
  10   6   4       60.72       42.86     14.01 o
  11   6   4        9.93       31.05     28.66 o
 -11   7   4       87.09      127.21     36.03 o
 -10   7   4       45.43       29.72     23.02 o
  -9   7   4        0.12        4.25     13.87 o
  -8   7   4        7.89        4.27     13.96 o
  -7   7   4      886.25      759.70     35.25 o
  -6   7   4     3927.41     3941.08     88.86 o
  -5   7   4       78.64       48.35     12.74 o
  -4   7   4      568.88      603.69     22.79 o
  -3   7   4       85.41       84.08      7.43 o
  -2   7   4      299.33      327.76     13.91 o
  -1   7   4      474.38      430.96     12.91 o
   0   7   4      164.36      179.65      9.46 o
   1   7   4      967.13     1045.23     23.44 o
   2   7   4     1696.10     1844.84     40.65 o
   3   7   4        9.25        8.57      7.00 o
   4   7   4      264.81      265.21     12.99 o
   5   7   4      669.96      713.76     21.14 o
   6   7   4       44.22       45.05      7.52 o
   7   7   4      561.86      590.08     18.95 o
   8   7   4      170.08      130.66     10.86 o
   9   7   4        2.24       -8.59     14.02 o
  10   7   4       17.87       13.80     28.79 o
 -10   8   4       82.43       84.91     50.95 o
  -9   8   4      122.88      121.42     24.02 o
  -8   8   4       37.35       34.05     13.87 o
  -7   8   4      359.04      306.65     21.82 o
  -6   8   4      212.29      198.57     13.54 o
  -5   8   4       56.98       84.41     10.82 o
  -4   8   4      468.17      497.41     25.49 o
  -3   8   4       46.65       58.75     12.77 o
  -2   8   4        0.17        2.15      9.20 o
  -1   8   4     5103.17     5316.40    100.42 o
   0   8   4       68.66       81.31      7.46 o
   1   8   4       12.51       10.85      7.43 o
   2   8   4     1009.69      969.04     28.29 o
   3   8   4       65.53       70.19     10.39 o
   4   8   4      119.97      118.00      8.89 o
   5   8   4       37.83       46.99      7.53 o
   6   8   4       53.43       39.29      9.57 o
   7   8   4       86.05       51.55     14.01 o
   8   8   4       67.45       72.73     15.43 o
   9   8   4      459.52      538.18     41.30 o
 -10   9   4       47.71       44.15     33.96 o
  -9   9   4       14.32        8.49     36.02 o
  -8   9   4      179.25      249.35     36.03 o
  -7   9   4      457.36      447.14     27.77 o
  -6   9   4        7.20        8.53     13.96 o
  -5   9   4       33.13       11.39     10.82 o
  -4   9   4       94.05       82.26     23.47 o
  -3   9   4       54.98       50.80     16.92 o
  -2   9   4       89.34       85.78      9.85 o
  -1   9   4     2184.44     2279.81     46.33 o
   0   9   4      129.17      120.62      9.86 o
   1   9   4      327.30      329.16     15.25 o
   2   9   4      905.87      958.73     27.95 o
   3   9   4     1173.70     1238.61     34.67 o
   4   9   4       29.16       28.76      9.96 o
   5   9   4      110.99      137.04     34.30 o
   6   9   4        0.89      -12.88     14.00 o
   7   9   4        1.87       21.44     13.92 o
   8   9   4       26.63       29.90     13.92 o
  -8  10   4        2.92      -16.98     24.01 o
  -7  10   4        1.26       -8.49     24.01 o
  -6  10   4       92.57       76.42     24.02 o
  -5  10   4       71.35       69.96     23.97 o
  -4  10   4       32.18       48.64     21.67 o
  -3  10   4      179.47      211.12     38.03 o
  -2  10   4       38.87       34.22     13.03 o
  -1  10   4      466.56      457.82     21.21 o
   0  10   4      817.56      818.72     26.71 o
   1  10   4      355.72      309.88     14.88 o
   2  10   4      204.77      178.46     15.28 o
   3  10   4        8.53       22.86     19.80 o
   4  10   4       14.53       27.53     17.88 o
   5  10   4        0.04       17.15     15.34 o
   6  10   4      293.25      308.40     28.52 o
   7  10   4        8.56      -17.11     24.19 o
  -7  11   4      759.26      827.07     60.21 o
  -6  11   4      132.15      112.88     28.26 o
  -5  11   4        3.80       -8.49     36.02 o
  -4  11   4       25.51       33.88     33.88 o
  -3  11   4      123.73      127.52     23.90 o
  -2  11   4       47.06       47.32     14.11 o
  -1  11   4       53.78       64.31     14.02 o
   0  11   4        1.82       -0.02     12.88 o
   1  11   4      159.92      164.23     18.44 o
   2  11   4       77.99       74.16     19.74 o
   3  11   4       63.45       34.30     19.80 o
   4  11   4      158.85      200.34     25.39 o
   5  11   4       32.45       25.66     25.72 o
   6  11   4      237.23      298.45     59.70 o
  -5  12   4       80.77      112.70     28.26 o
  -4  12   4      478.13      470.20     47.94 o
  -3  12   4        9.03       33.80     35.91 o
  -2  12   4        4.38        0.00     35.90 o
  -1  12   4      145.21      137.96     19.70 o
   0  12   4      155.49      144.27     22.71 o
   1  12   4      226.12      254.96     20.92 o
   2  12   4       88.45      106.08     59.69 o
   3  12   4      548.93      598.27     42.48 o
  -2 -15   5       68.94       60.23     24.37 o
  -1 -15   5        0.87        8.62     25.80 o
   0 -15   5       82.32       51.78     24.43 o
   1 -15   5       54.48       47.48     22.09 o
   2 -15   5       62.79       48.30     28.69 o
   3 -15   5       32.86       -8.66     24.37 o
  -5 -14   5      421.00      541.28     53.88 o
  -4 -14   5       12.73        0.00     15.23 o
  -3 -14   5      190.79      206.23     24.31 o
  -2 -14   5      109.15       94.83     17.65 o
  -1 -14   5       68.63       63.19     19.87 o
   0 -14   5        6.46       11.48     19.93 o
   1 -14   5        7.13        4.34     15.26 o
   2 -14   5      449.15      438.23     25.83 o
   3 -14   5      299.22      225.91     36.63 o
   4 -14   5       20.75       25.89     24.37 o
   5 -14   5       30.62       34.55     24.37 o
   6 -14   5       45.19        8.57     25.89 o
  -6 -13   5       13.19      -17.31     34.46 o
  -5 -13   5      117.47      149.38     16.14 o
  -4 -13   5      289.86      257.47     24.26 o
  -3 -13   5       24.30       50.39     16.49 o
  -2 -13   5      148.88      106.43     14.03 o
  -1 -13   5     2231.08     2273.51     69.90 o
   0 -13   5      237.44      242.47     19.93 o
   1 -13   5        0.30       -4.31     17.23 o
   2 -13   5      258.95      247.10     31.55 o
   3 -13   5       34.27       60.44     14.14 o
   4 -13   5       69.84       86.34     24.37 o
   5 -13   5      934.07      904.63    103.68 o
   6 -13   5      267.83      284.79     36.62 o
   7 -13   5      289.87      290.73     43.05 o
   8 -13   5        0.02      -17.23     36.49 o
  -8 -12   5       19.52       27.37     28.47 o
  -7 -12   5       21.83        8.53     24.25 o
  -6 -12   5        0.12      -11.38     15.23 o
  -5 -12   5       67.84       50.45     14.52 o
  -4 -12   5      173.20      160.16     23.10 o
  -3 -12   5      113.01      132.32     13.40 o
  -2 -12   5       90.93       95.48     12.91 o
  -1 -12   5     3216.43     3287.06     75.40 o
   0 -12   5     7663.31     7993.56    219.35 o
   1 -12   5       10.41       14.41     10.93 o
   2 -12   5        1.59       -9.88     12.45 o
   3 -12   5        0.02       10.37     13.07 o
   4 -12   5       49.47       38.80     14.02 o
   5 -12   5       37.03       25.89     25.89 o
   6 -12   5       14.84       17.15     24.37 o
   7 -12   5        7.94      -17.23     36.49 o
   8 -12   5      211.21      200.27     51.54 o
   9 -12   5      495.89      489.82     48.65 o
  -9 -11   5      250.80      244.98     38.27 o
  -8 -11   5       36.25       25.69     13.92 o
  -7 -11   5       45.61       59.92     24.19 o
  -6 -11   5        1.88       12.81     15.18 o
  -5 -11   5      255.85      290.66     11.42 o
  -4 -11   5      435.42      444.01     13.50 o
  -3 -11   5      404.75      386.42     12.10 o
  -2 -11   5        0.36        3.42      8.09 o
  -1 -11   5      283.46      276.87     15.40 o
   0 -11   5        0.08        8.63      9.22 o
   1 -11   5     1451.65     1504.22     34.33 o
   2 -11   5      306.32      344.75     20.04 o
   3 -11   5      278.73      279.14     17.53 o
   4 -11   5       38.57       27.10      9.57 o
   5 -11   5      389.19      372.05     10.82 o
   6 -11   5      699.75      710.43     35.36 o
   7 -11   5        6.83        0.00     14.02 o
   8 -11   5      477.59      515.06     35.25 o
   9 -11   5      398.38      370.82     36.39 o
  10 -11   5      474.32      568.02     48.53 o
 -10 -10   5      212.52      152.51     24.95 o
  -9 -10   5       37.27       62.21     21.93 o
  -8 -10   5        3.25      -12.91     12.91 o
  -7 -10   5       40.51       34.26     12.91 o
  -6 -10   5      173.62      164.07     10.27 o
  -5 -10   5      480.31      439.59     49.18 o
  -4 -10   5     2057.70     2201.78     36.08 o
  -3 -10   5     2060.70     2173.19     39.05 o
  -2 -10   5       61.08       60.57      7.02 o
  -1 -10   5       80.80       89.44      7.02 o
   0 -10   5      767.54      711.46     18.03 o
   1 -10   5      125.12      128.40      9.98 o
   2 -10   5     1908.92     1912.71     38.91 o
   3 -10   5      747.85      767.12     21.49 o
   4 -10   5      101.81      103.31     12.98 o
   5 -10   5      187.73      171.73     13.94 o
   6 -10   5      235.67      232.72     14.03 o
   7 -10   5      132.37      109.45     13.91 o
   8 -10   5      231.02      207.80     28.33 o
   9 -10   5       90.70      112.13     24.25 o
  10 -10   5        6.29       34.18     24.19 o
  11 -10   5       30.68       45.60     19.77 o
 -10  -9   5      408.70      382.76     25.79 o
  -9  -9   5      266.26      296.64     22.48 o
  -8  -9   5      828.81      849.74     45.45 o
  -7  -9   5       20.10       22.94     12.35 o
  -6  -9   5      165.11      167.68      7.70 o
  -5  -9   5        6.04        0.00      8.59 o
  -4  -9   5      161.81      164.47      7.14 o
  -3  -9   5      110.57      119.50      6.07 o
  -2  -9   5      140.63      151.44      5.99 o
  -1  -9   5     1309.28     1282.50     26.82 o
   0  -9   5     2066.42     1997.25     36.61 o
   1  -9   5        1.26        0.00      7.05 o
   2  -9   5     2827.23     2823.78     50.03 o
   3  -9   5      159.77      153.42      9.95 o
   4  -9   5        6.34        8.63     24.84 o
   5  -9   5      486.63      463.96     14.32 o
   6  -9   5       94.47       99.85     13.93 o
   7  -9   5       58.21       68.38     13.91 o
   8  -9   5      968.35      865.89     35.23 o
   9  -9   5       49.84       38.48     13.91 o
  10  -9   5      426.27      448.18     40.62 o
  11  -9   5       20.43       14.64     28.77 o
 -11  -8   5       53.89       51.44     18.49 o
 -10  -8   5        1.30      -12.93     17.21 o
  -9  -8   5      117.95      125.36     17.21 o
  -8  -8   5       29.95       17.18     17.37 o
  -7  -8   5     1342.21     1352.60     62.06 o
  -6  -8   5      684.65      681.05     16.43 o
  -5  -8   5      111.81      131.17      7.86 o
  -4  -8   5     2639.12     2787.69     40.05 o
  -3  -8   5       36.79       64.47      6.41 o
  -2  -8   5       42.62       51.02      6.09 o
  -1  -8   5      104.01      103.81      6.52 o
   0  -8   5       97.99      103.09      9.26 o
   1  -8   5      895.09      791.94     16.60 o
   2  -8   5      140.21      144.87      8.09 o
   3  -8   5      394.12      376.36     14.33 o
   4  -8   5       84.81       69.23      9.15 o
   5  -8   5      208.90      195.66     12.16 o
   6  -8   5      273.03      250.70     19.01 o
   7  -8   5       61.81       58.26     15.11 o
   8  -8   5      143.50      175.83     17.09 o
   9  -8   5     1056.24     1051.27     39.56 o
  10  -8   5       78.26       98.25     21.88 o
  11  -8   5      459.60      548.67     36.27 o
  12  -8   5      145.11      128.44     26.31 o
 -12  -7   5       86.53       65.29     20.24 o
 -11  -7   5       22.06       17.17     17.17 o
 -10  -7   5       53.18       30.08     17.19 o
  -9  -7   5       34.46       25.88     17.25 o
  -8  -7   5       74.63       86.29     17.25 o
  -7  -7   5      409.67      379.55     36.59 o
  -6  -7   5       33.17       23.07     10.85 o
  -5  -7   5       45.11       30.24      9.04 o
  -4  -7   5     1834.66     1819.89     47.75 o
  -3  -7   5     4040.69     4167.52     61.35 o
  -2  -7   5      342.61      362.89      9.26 o
  -1  -7   5      775.00      831.25     14.50 o
   0  -7   5     1127.19     1140.16     25.61 o
   1  -7   5      798.34      884.53     18.84 o
   2  -7   5      250.48      307.48     12.04 o
   3  -7   5      300.74      354.94     21.02 o
   4  -7   5      226.92      234.49     10.36 o
   5  -7   5      530.03      523.26     16.33 o
   6  -7   5     1416.58     1410.54     39.07 o
   7  -7   5       62.32       66.98     15.27 o
   8  -7   5      373.65      353.71     17.40 o
   9  -7   5       69.24       55.30     10.61 o
  10  -7   5        2.73      -13.99     13.99 o
  11  -7   5      166.53      167.94     32.95 o
  12  -7   5       14.73      -11.32     19.70 o
 -12  -6   5       10.08       31.23     18.50 o
 -11  -6   5       47.25       34.40     17.17 o
 -10  -6   5       90.94       98.52     18.58 o
  -9  -6   5      434.20      432.25     26.71 o
  -8  -6   5       72.15       56.09     27.28 o
  -7  -6   5     1053.17     1041.96     70.85 o
  -6  -6   5      755.84      779.74     14.38 o
  -5  -6   5      163.29      151.36      8.36 o
  -4  -6   5      295.41      286.29      9.35 o
  -3  -6   5      182.49      181.96      6.91 o
  -2  -6   5      291.26      285.27      6.69 o
  -1  -6   5     3177.13     3390.25     51.66 o
   0  -6   5       28.74       17.18      7.70 o
   1  -6   5      375.33      326.12      9.52 o
   2  -6   5     1590.32     1771.13     30.00 o
   3  -6   5       83.20       67.69      7.68 o
   4  -6   5       91.32      108.29      7.71 o
   5  -6   5        0.11       12.99      8.66 o
   6  -6   5        1.91        4.35     11.67 o
   7  -6   5      222.24      215.56     11.41 o
   8  -6   5      948.11      991.42     26.83 o
   9  -6   5      435.53      381.20     19.81 o
  10  -6   5      794.28      719.61     42.09 o
  11  -6   5      245.82      260.88     29.11 o
  12  -6   5       17.12       28.41     19.70 o
 -12  -5   5       69.55       75.94     24.94 o
 -11  -5   5      597.59      579.15     27.31 o
 -10  -5   5     2453.63     2541.11    143.58 o
  -9  -5   5      100.81       90.47     17.05 o
  -8  -5   5      124.76      108.05     14.12 o
  -7  -5   5        0.01        4.32     14.11 o
  -6  -5   5      340.29      336.46      7.71 o
  -5  -5   5      116.66      105.60      5.83 o
  -4  -5   5      181.71      153.69      6.77 o
  -3  -5   5       54.77       38.57      6.54 o
  -2  -5   5     3588.95     3662.20     49.36 o
  -1  -5   5       59.21       50.32      6.09 o
   0  -5   5       32.47       34.30      8.57 o
   1  -5   5      433.51      425.16      9.36 o
   2  -5   5       13.26       21.50      8.71 o
   3  -5   5      709.85      746.69     12.18 o
   4  -5   5     2016.55     1942.57     37.87 o
   5  -5   5       19.19       20.66      9.01 o
   6  -5   5        2.32       10.31      7.71 o
   7  -5   5       76.88       78.78     12.11 o
   8  -5   5      383.12      379.93     14.04 o
   9  -5   5     1418.99     1430.33     46.64 o
  10  -5   5      854.29      874.93     30.67 o
  11  -5   5      488.78      491.21     26.47 o
  12  -5   5       29.73       34.13     19.70 o
  13  -5   5       12.27      -20.46     28.38 o
 -13  -4   5       23.24       36.62     24.94 o
 -12  -4   5        4.07        5.68     19.77 o
 -11  -4   5       13.30       -5.68     15.22 o
 -10  -4   5      411.59      409.28     16.49 o
  -9  -4   5        8.54        0.00      9.51 o
  -8  -4   5      161.26      122.01      9.17 o
  -7  -4   5     1295.96     1377.38     24.22 o
  -6  -4   5     1575.88     1584.13     37.28 o
  -5  -4   5       63.20       71.38      6.08 o
  -4  -4   5      110.41      130.69      6.64 o
  -3  -4   5     1067.26     1074.30     17.70 o
  -2  -4   5     3162.23     3121.05     42.61 o
  -1  -4   5      116.12      146.15      6.50 o
   0  -4   5      582.13      603.84     12.11 o
   1  -4   5       12.94       30.01      8.57 o
   2  -4   5      491.44      555.23     13.99 o
   3  -4   5      737.07      752.01     15.55 o
   4  -4   5      183.06      228.10     12.92 o
   5  -4   5      564.11      615.56     16.37 o
   6  -4   5     1076.22     1076.70     49.42 o
   7  -4   5      221.30      213.06     11.51 o
   8  -4   5      491.54      479.43     13.55 o
   9  -4   5       23.18       22.85      8.85 o
  10  -4   5      119.69       95.65     11.43 o
  11  -4   5       10.59       -0.03     10.85 o
  12  -4   5        0.00        0.00     25.55 o
  13  -4   5       20.41        5.66     19.70 o
 -13  -3   5        8.85      -24.25     24.25 o
 -12  -3   5      603.38      612.79     40.93 o
 -11  -3   5      149.15      139.46     12.81 o
 -10  -3   5       23.07       26.52      8.24 o
  -9  -3   5      140.48      140.08      8.24 o
  -8  -3   5        0.45       -9.52      9.52 o
  -7  -3   5      292.06      303.52     11.26 o
  -6  -3   5      480.45      460.69     12.94 o
  -5  -3   5     1517.60     1527.98     35.00 o
  -4  -3   5       63.51       82.35      6.48 o
  -3  -3   5     1807.88     1896.40     55.50 o
  -2  -3   5      202.20      247.99      7.78 o
  -1  -3   5     1748.65     1784.41     26.03 o
   0  -3   5     1220.32     1191.58     20.94 o
   1  -3   5      650.10      581.38     18.73 o
   2  -3   5      198.23      257.57      6.47 o
   3  -3   5       46.62       55.56      6.99 o
   4  -3   5     1322.37     1294.61     25.05 o
   5  -3   5       42.56       34.36      7.01 o
   6  -3   5     3486.05     3730.31     88.86 o
   7  -3   5      155.48      161.44      9.45 o
   8  -3   5      199.28      177.25     13.95 o
   9  -3   5      150.73      156.81      9.93 o
  10  -3   5       75.43       64.75     12.36 o
  11  -3   5      859.06      797.51     31.13 o
  12  -3   5       60.95       65.39     12.94 o
  13  -3   5       87.94      102.08     59.77 o
 -13  -2   5       48.82       51.45     34.30 o
 -12  -2   5      308.09      297.19     28.35 o
 -11  -2   5      517.29      498.62     27.75 o
 -10  -2   5      234.35      210.79     20.30 o
  -9  -2   5      165.35      149.96     11.12 o
  -8  -2   5      176.21      174.85     11.38 o
  -7  -2   5        0.00       -4.32      8.64 o
  -6  -2   5      800.02      780.75     22.56 o
  -5  -2   5      175.50      182.03      8.86 o
  -4  -2   5        1.20        0.00      7.65 o
  -3  -2   5      431.36      368.63      8.89 o
  -2  -2   5     1464.38     1305.31     35.94 o
  -1  -2   5     8130.26     8001.65    167.40 o
   0  -2   5     4544.28     4249.88     67.82 o
   1  -2   5     1424.17     1484.00     27.86 o
   2  -2   5     1148.48     1192.17     20.91 o
   3  -2   5      615.42      658.32     13.97 o
   4  -2   5        0.45        2.85      6.98 o
   5  -2   5       35.89       55.60      7.00 o
   6  -2   5      281.16      318.02     14.03 o
   7  -2   5        3.16        0.00      7.01 o
   8  -2   5     1099.54     1058.70     29.77 o
   9  -2   5       95.92       90.67     16.04 o
  10  -2   5        1.75        1.92      8.40 o
  11  -2   5      460.62      440.93     28.95 o
  12  -2   5       90.63       93.53     17.26 o
  13  -2   5       40.99       20.61     19.35 o
 -13  -1   5       53.20       73.40     25.22 o
 -12  -1   5       24.01       22.75     15.23 o
 -11  -1   5      177.80      180.54     19.71 o
 -10  -1   5       14.58        7.59      8.28 o
  -9  -1   5      161.87      144.65      8.05 o
  -8  -1   5       75.93       66.03      7.49 o
  -7  -1   5      364.92      379.27     15.89 o
  -6  -1   5      207.95      252.25      6.99 o
  -5  -1   5      637.51      608.58     13.98 o
  -4  -1   5     2974.14     3257.94     50.07 o
  -3  -1   5     1784.78     1938.17     45.38 o
  -2  -1   5     1192.16     1049.89     22.92 o
  -1  -1   5      688.28      751.38     13.87 o
   0  -1   5      724.88      752.94     14.04 o
   1  -1   5      112.04       99.02      6.89 o
   2  -1   5     2640.80     2494.60     41.91 o
   3  -1   5      419.85      486.71     13.88 o
   4  -1   5     1196.17     1235.33     41.70 o
   5  -1   5       87.71       87.53      6.96 o
   6  -1   5     1256.81     1320.48     29.75 o
   7  -1   5        9.58       12.48      7.47 o
   8  -1   5      221.80      238.64     17.46 o
   9  -1   5     1791.95     1735.10     83.31 o
  10  -1   5      269.57      255.53     16.30 o
  11  -1   5        9.16       17.17     17.17 o
  12  -1   5        9.34        8.53     10.77 o
  13  -1   5       15.19       25.81     14.08 o
 -13   0   5        6.17        5.72     17.06 o
 -12   0   5      274.51      300.97     23.94 o
 -11   0   5      158.56      154.47     19.64 o
 -10   0   5     1943.12     2111.50     55.25 o
  -9   0   5      888.79      954.54     24.99 o
  -8   0   5       82.56       90.12      7.01 o
  -7   0   5       42.03       45.67      6.98 o
  -6   0   5     2541.52     2383.50     50.25 o
  -5   0   5     1108.59     1391.67     36.02 o
  -4   0   5      342.04      279.79      8.01 o
  -3   0   5       23.76       23.62      7.56 o
  -2   0   5        0.06       16.98     16.98 o
  -1   0   5     3450.60     3357.50     55.95 o
   0   0   5      632.12      575.11     12.33 o
   1   0   5     6693.24     7024.76    107.10 o
   2   0   5     6152.51     6542.09    137.44 o
   3   0   5      665.85      767.30     18.85 o
   4   0   5     1818.38     1932.53     36.05 o
   5   0   5     1375.82     1372.82     27.92 o
   6   0   5     4884.69     4791.30    158.30 o
   7   0   5      233.21      227.69     12.27 o
   8   0   5        0.04        6.85      7.65 o
   9   0   5       87.66       74.54      8.32 o
  10   0   5        2.12       17.15     12.35 o
  11   0   5        3.13       -2.87     10.89 o
  12   0   5      665.70      809.79     36.53 o
  13   0   5       48.68       62.29     22.02 o
 -13   1   5       36.53       13.64     28.27 o
 -12   1   5      263.44      299.09     21.71 o
 -11   1   5       64.81       83.36     15.41 o
 -10   1   5       99.33       88.91     12.17 o
  -9   1   5      785.06      742.24     33.42 o
  -8   1   5      169.15      155.55      8.82 o
  -7   1   5      557.73      589.65     15.49 o
  -6   1   5      176.32      175.46      8.81 o
  -5   1   5      251.27      263.95      7.45 o
  -4   1   5      201.92      246.81     10.24 o
  -3   1   5       28.61       38.24      6.97 o
  -2   1   5     2532.58     2588.09     42.61 o
  -1   1   5     1393.75     1304.79     39.31 o
   0   1   5       72.00       87.91      7.46 o
   1   1   5      181.88      177.37      8.22 o
   2   1   5     2738.47     2849.41     51.77 o
   3   1   5      984.77     1034.52     20.85 o
   4   1   5      776.17      837.26     16.36 o
   5   1   5     1395.39     1474.67     34.62 o
   6   1   5      648.98      658.38     20.39 o
   7   1   5     1333.37     1297.54     28.89 o
   8   1   5     1595.34     1683.76     38.45 o
   9   1   5       10.36        3.42      7.64 o
  10   1   5      174.84      158.51     13.36 o
  11   1   5      129.44      133.93     17.19 o
  12   1   5       74.81       51.51     13.94 o
  13   1   5       57.09       80.96     24.98 o
 -13   2   5       49.17       59.77     24.13 o
 -12   2   5       52.54       66.37     36.55 o
 -11   2   5       14.58        0.00     19.70 o
 -10   2   5      904.40      903.61     30.70 o
  -9   2   5        1.73        2.46     10.28 o
  -8   2   5     3839.50     4059.21     71.84 o
  -7   2   5      532.68      507.33     15.06 o
  -6   2   5      143.49      156.34      9.85 o
  -5   2   5      567.68      547.64     17.67 o
  -4   2   5       26.44        3.40      7.59 o
  -3   2   5    10645.43    11873.32    205.43 o
  -2   2   5      322.38      356.70     13.75 o
  -1   2   5     1371.24     1480.33     25.59 o
   0   2   5        1.97       13.50      7.55 o
   1   2   5     1005.59     1102.60     20.03 o
   2   2   5     1060.99      981.92     21.86 o
   3   2   5       61.13       55.85      6.93 o
   4   2   5      270.34      296.04     13.64 o
   5   2   5      299.01      325.21     10.77 o
   6   2   5        9.51        0.00      6.96 o
   7   2   5      171.25      172.48      9.73 o
   8   2   5     3990.21     4509.44    155.04 o
   9   2   5      118.46      130.97     12.86 o
  10   2   5      952.89     1032.75     60.75 o
  11   2   5       64.47       45.75     17.23 o
  12   2   5       28.07       25.75     13.94 o
 -13   3   5       13.12        8.53     24.13 o
 -12   3   5      111.39      108.60     19.71 o
 -11   3   5      379.30      393.72     29.59 o
 -10   3   5       45.66       42.74      9.14 o
  -9   3   5     1196.24     1250.01     49.19 o
  -8   3   5      450.22      446.30     19.71 o
  -7   3   5       45.30       47.99     11.04 o
  -6   3   5       19.59       33.12      6.94 o
  -5   3   5      217.91      193.71     12.01 o
  -4   3   5     1586.74     1584.08     32.87 o
  -3   3   5       48.85       46.30      6.92 o
  -2   3   5     1114.10     1172.77     23.45 o
  -1   3   5      120.50      128.58      6.93 o
   0   3   5       79.21       84.46      6.89 o
   1   3   5      116.13       83.26      7.44 o
   2   3   5       94.52      125.97      9.09 o
   3   3   5     2042.31     1973.07     49.86 o
   4   3   5        6.15        2.84      6.97 o
   5   3   5     2057.03     2121.83     48.42 o
   6   3   5       94.19       76.58      8.22 o
   7   3   5      963.66     1097.38     30.86 o
   8   3   5      171.29      148.03      8.28 o
   9   3   5     1196.65     1208.36     41.60 o
  10   3   5      178.95      177.02     15.09 o
  11   3   5        3.86      -21.47     25.72 o
  12   3   5      414.06      456.13     41.16 o
 -12   4   5        1.83        5.68     19.67 o
 -11   4   5        4.89      -13.96     13.96 o
 -10   4   5      164.94      158.40     15.30 o
  -9   4   5        1.20       -9.78     10.35 o
  -8   4   5      721.77      734.46     25.69 o
  -7   4   5     1633.42     1538.49     84.03 o
  -6   4   5      142.22      130.65      7.70 o
  -5   4   5      445.28      408.86     15.19 o
  -4   4   5      150.90      140.95     10.24 o
  -3   4   5      257.00      248.20      9.79 o
  -2   4   5     1554.37     1769.40     34.67 o
  -1   4   5       81.69      119.12      6.89 o
   0   4   5        1.38       -2.81      6.89 o
   1   4   5       37.70       52.39      9.09 o
   2   4   5      574.47      635.89     17.39 o
   3   4   5        7.62        8.54      6.98 o
   4   4   5       15.76        7.32      6.45 o
   5   4   5      903.33      917.35     24.14 o
   6   4   5      759.28      798.60     20.87 o
   7   4   5      735.66      747.06     21.63 o
   8   4   5       78.23       74.67      8.01 o
   9   4   5      806.14      847.05     26.71 o
  10   4   5       83.52       96.10     13.99 o
  11   4   5       14.58       12.84     15.15 o
  12   4   5       52.81       83.26     26.39 o
 -12   5   5       30.50       39.72     19.64 o
 -11   5   5      135.20      184.83     27.12 o
 -10   5   5       15.54        3.41     12.86 o
  -9   5   5       18.85        4.84     10.32 o
  -8   5   5      421.95      408.84     19.09 o
  -7   5   5     1626.19     1729.34     48.82 o
  -6   5   5      444.65      408.27     19.02 o
  -5   5   5      104.83       94.83      8.24 o
  -4   5   5       33.02       44.91     10.74 o
  -3   5   5      509.49      518.47     13.88 o
  -2   5   5      120.66      116.71      7.58 o
  -1   5   5        6.49       -2.84      6.96 o
   0   5   5       15.63       21.90      6.45 o
   1   5   5      143.17      151.42      6.45 o
   2   5   5      226.07      208.24      9.13 o
   3   5   5     2126.97     2082.74     39.03 o
   4   5   5       83.64       86.41      6.83 o
   5   5   5      898.21      884.42     20.06 o
   6   5   5       66.55       56.98      8.05 o
   7   5   5      493.56      481.30     21.25 o
   8   5   5       59.88       42.51      8.01 o
   9   5   5       29.00       31.98      9.11 o
  10   5   5      155.11      146.90     18.08 o
  11   5   5       36.33       57.50     14.01 o
 -11   6   5      110.04      145.24     24.74 o
 -10   6   5        7.27       -4.27     13.96 o
  -9   6   5      153.21      114.24     19.71 o
  -8   6   5       14.42        0.00     12.09 o
  -7   6   5      209.63      181.45     14.05 o
  -6   6   5       47.64       34.13     15.38 o
  -5   6   5      941.09      902.56     29.19 o
  -4   6   5      274.09      291.79     15.18 o
  -3   6   5      470.26      488.21     15.40 o
  -2   6   5       94.92       96.74      6.44 o
  -1   6   5      198.42      183.54      8.55 o
   0   6   5       86.56       90.92      6.82 o
   1   6   5       77.83       88.56      6.81 o
   2   6   5       69.64       48.38      8.49 o
   3   6   5      562.85      570.99     15.53 o
   4   6   5      762.89      792.10     20.10 o
   5   6   5      366.86      381.93     14.04 o
   6   6   5      227.61      231.50     11.39 o
   7   6   5     2058.78     2070.26     47.16 o
   8   6   5       13.06        5.72      8.32 o
   9   6   5       34.13       34.36     14.01 o
  10   6   5       49.76       42.93     18.12 o
 -11   7   5        0.01      -25.39     35.90 o
 -10   7   5       67.98       56.59     19.64 o
  -9   7   5      734.30      693.67     43.23 o
  -8   7   5      270.78      239.68     19.71 o
  -7   7   5      102.01      121.21     14.05 o
  -6   7   5       16.08       12.86     14.04 o
  -5   7   5       76.84      103.42     19.61 o
  -4   7   5       79.34       81.41     11.24 o
  -3   7   5       27.23       23.72      7.61 o
  -2   7   5      500.89      469.85     15.45 o
  -1   7   5      339.95      312.74     12.91 o
   0   7   5     1390.93     1387.54     40.44 o
   1   7   5      142.52      141.10     11.71 o
   2   7   5       12.95       11.37      6.98 o
   3   7   5      686.10      696.11     34.36 o
   4   7   5      208.30      206.43     11.50 o
   5   7   5      148.67      149.13     13.68 o
   6   7   5       25.40       17.25      9.23 o
   7   7   5      656.02      633.40     25.81 o
   8   7   5       60.63       75.99     13.93 o
   9   7   5       20.45       21.51     14.02 o
  10   7   5        5.62        3.48     28.79 o
 -10   8   5       11.51       63.88     59.35 o
  -9   8   5       81.32       59.36     25.39 o
  -8   8   5        1.16        0.00     13.96 o
  -7   8   5      888.31      758.93     61.84 o
  -6   8   5        8.60       12.86     14.04 o
  -5   8   5     2242.64     2184.87     84.22 o
  -4   8   5       50.44       45.06     19.51 o
  -3   8   5     1115.42     1147.90     33.01 o
  -2   8   5        0.54        2.84      6.97 o
  -1   8   5       87.11       80.01     10.49 o
   0   8   5     1240.61     1201.31     29.88 o
   1   8   5      513.91      506.39     20.50 o
   2   8   5      239.53      231.01     15.28 o
   3   8   5        0.87        8.57      9.95 o
   4   8   5       58.01       38.72     14.08 o
   5   8   5       67.73       85.80     10.94 o
   6   8   5       25.58       20.11     13.28 o
   7   8   5      145.70      125.87     19.08 o
   8   8   5      256.40      259.77     26.53 o
   9   8   5       15.57       17.23     24.37 o
  -9   9   5      186.14      304.46     67.86 o
  -8   9   5       11.99       -8.49     36.02 o
  -7   9   5       61.18       42.46     42.46 o
  -6   9   5       83.13       68.59     23.59 o
  -5   9   5        6.28       -8.49     24.02 o
  -4   9   5      537.89      539.28     76.22 o
  -3   9   5       97.68       99.30     12.18 o
  -2   9   5       21.53       13.36     11.38 o
  -1   9   5        8.14        2.44     10.33 o
   0   9   5      264.08      253.37     13.95 o
   1   9   5     2229.31     2398.80     79.06 o
   2   9   5       44.07       47.12      8.57 o
   3   9   5       64.41       42.94     14.02 o
   4   9   5        0.41        8.62     24.37 o
   5   9   5      579.16      604.02     29.85 o
   6   9   5        0.03        5.70     15.35 o
   7   9   5       70.36       79.09     14.69 o
   8   9   5       66.53       90.17     15.39 o
  -8  10   5       54.27       47.55     28.26 o
  -7  10   5       90.98       88.31     28.26 o
  -6  10   5      417.20      385.55     67.88 o
  -5  10   5      392.96      381.54     35.92 o
  -4  10   5      691.41      797.61     52.93 o
  -3  10   5        5.28      -16.90     23.90 o
  -2  10   5       35.93       21.50     14.87 o
  -1  10   5      332.71      323.89     22.47 o
   0  10   5       88.08       78.78     12.93 o
   1  10   5      175.39      178.96     30.51 o
   2  10   5      211.63      197.45     24.26 o
   3  10   5        0.94        5.75     17.15 o
   4  10   5      102.34      107.25     23.31 o
   5  10   5      164.64      156.54     24.31 o
   6  10   5       32.99       11.43     15.34 o
  -6  11   5       12.02       33.96     24.02 o
  -5  11   5       19.91        0.00     35.91 o
  -4  11   5        1.05       -8.41     25.39 o
  -3  11   5      318.75      365.60     35.92 o
  -2  11   5        9.21        0.00     15.93 o
  -1  11   5       22.97        8.57     14.04 o
   0  11   5       30.67       39.87     19.70 o
   1  11   5      203.83      125.71     28.51 o
   2  11   5       52.94       39.96     19.80 o
   3  11   5        0.83       25.70     24.19 o
   4  11   5      255.20      265.95     24.26 o
  -3  12   5       26.57       42.29     35.91 o
  -2  12   5       51.86       50.78     35.91 o
  -1  12   5      146.13      132.91     22.61 o
   0  12   5        7.98      -11.39     19.73 o
   1  12   5      315.40      312.21     21.87 o
  -2 -15   6       15.27       -8.59     24.31 o
  -1 -15   6        3.76       17.23     24.37 o
   0 -15   6      451.43      441.51     36.57 o
   1 -15   6        0.14       -4.34     21.35 o
   2 -15   6      154.08      150.82     43.13 o
   3 -15   6        0.07        0.00     34.46 o
  -5 -14   6        0.27      -34.09     34.63 o
  -4 -14   6        4.37      -11.34     34.30 o
  -3 -14   6      372.56      412.72     41.28 o
  -2 -14   6       58.86       60.33     24.31 o
  -1 -14   6      595.14      603.45     36.05 o
   0 -14   6      124.10      109.77     19.90 o
   1 -14   6       23.61       -8.64     18.29 o
   2 -14   6        1.90        8.64     14.02 o
   3 -14   6       23.00       -6.92     34.46 o
   4 -14   6      484.58      535.21     48.77 o
   5 -14   6       40.57       43.04     24.37 o
   6 -14   6        1.52       -8.66     36.49 o
  -6 -13   6        1.93       17.15     34.46 o
  -5 -13   6      198.55      193.69     58.95 o
  -4 -13   6        7.12       11.45     15.35 o
  -3 -13   6       11.76       30.07     14.01 o
  -2 -13   6      168.69      173.29     19.90 o
  -1 -13   6      322.20      308.64     20.53 o
   0 -13   6      106.43      106.90     19.90 o
   1 -13   6      195.09      205.59     18.55 o
   2 -13   6      111.37      125.29     17.21 o
   3 -13   6        7.61       12.87     14.02 o
   4 -13   6       13.87       17.23     24.37 o
   5 -13   6      207.44      184.53     36.50 o
   6 -13   6      229.52      225.06     36.50 o
   7 -13   6       14.13       17.15     24.25 o
  -8 -12   6       33.97        4.26     25.64 o
  -7 -12   6       38.03       17.11     24.30 o
  -6 -12   6       10.47       29.91     13.93 o
  -5 -12   6       18.96       34.16     10.81 o
  -4 -12   6      107.91      126.39     14.50 o
  -3 -12   6      833.15      897.37     26.93 o
  -2 -12   6      452.93      444.98     17.44 o
  -1 -12   6     2112.66     2191.45     46.35 o
   0 -12   6      229.43      217.10     15.39 o
   1 -12   6      221.46      211.28     12.14 o
   2 -12   6      185.06      170.73     13.54 o
   3 -12   6      235.45      230.40     20.27 o
   4 -12   6      330.43      319.11     36.63 o
   5 -12   6      314.15      345.29     36.51 o
   6 -12   6       15.03        0.00     34.46 o
   7 -12   6      489.76      527.95     48.65 o
   8 -12   6      231.64      292.94     36.39 o
   9 -12   6        0.17       -8.57     25.72 o
  -9 -11   6       84.29       97.18     18.48 o
  -8 -11   6        1.23        4.31     21.89 o
  -7 -11   6       44.39       55.58     13.92 o
  -6 -11   6       71.65       42.66     14.58 o
  -5 -11   6      357.54      349.18     14.67 o
  -4 -11   6       43.31       39.45      9.29 o
  -3 -11   6      340.92      346.81     13.50 o
  -2 -11   6      791.35      796.68     22.81 o
  -1 -11   6      138.69      146.09     13.01 o
   0 -11   6      317.20      288.25     15.39 o
   1 -11   6     2607.39     2538.29     54.16 o
   2 -11   6       22.10       30.66      8.37 o
   3 -11   6     1106.11     1065.39     28.87 o
   4 -11   6       52.60       17.20     19.87 o
   5 -11   6      115.78       94.66     24.37 o
   6 -11   6     1004.08      989.82     64.45 o
   7 -11   6        7.54       17.15     14.00 o
   8 -11   6      104.76      117.37     24.81 o
   9 -11   6      313.24      269.12     41.17 o
  10 -11   6       16.20        0.00     36.38 o
 -10 -10   6       52.37       22.37     20.23 o
  -9 -10   6        4.95      -17.17     17.17 o
  -8 -10   6       33.40       34.34     17.15 o
  -7 -10   6      201.47      240.95     30.09 o
  -6 -10   6     1129.59     1165.16     24.53 o
  -5 -10   6      915.00      841.51     56.81 o
  -4 -10   6       45.96       35.72      7.28 o
  -3 -10   6        9.66       15.02      6.06 o
  -2 -10   6      261.00      256.93      7.71 o
  -1 -10   6      197.44      193.58     12.52 o
   0 -10   6       11.88        7.40      6.49 o
   1 -10   6     1887.98     1867.48     37.19 o
   2 -10   6     1635.33     1650.03     35.83 o
   3 -10   6      248.05      249.16     13.06 o
   4 -10   6      201.90      206.88     10.80 o
   5 -10   6       26.32       17.15     25.81 o
   6 -10   6        6.07        0.00     24.37 o
   7 -10   6        7.54       -4.29     14.00 o
   8 -10   6       63.39       64.28     15.23 o
   9 -10   6      101.59       89.84     29.34 o
  10 -10   6      145.79      144.24     29.76 o
 -10  -9   6      360.81      315.13     25.81 o
  -9  -9   6     1441.07     1679.75     55.59 o
  -8  -9   6       57.70       43.02     17.19 o
  -7  -9   6        0.81        0.00     10.86 o
  -6  -9   6       74.04       66.38      7.16 o
  -5  -9   6      136.69      132.56      7.29 o
  -4  -9   6      588.43      550.47     16.28 o
  -3  -9   6      522.96      519.29     14.86 o
  -2  -9   6       93.28      101.72      5.99 o
  -1  -9   6      362.06      349.81     13.02 o
   0  -9   6      377.71      355.93     13.70 o
   1  -9   6        7.61       -2.87      7.02 o
   2  -9   6        2.40       -8.62      9.22 o
   3  -9   6       24.51       25.78     10.86 o
   4  -9   6      409.03      396.03     14.71 o
   5  -9   6       34.42       20.57     17.01 o
   6  -9   6      392.63      379.90     19.84 o
   7  -9   6       64.78       71.59     10.86 o
   8  -9   6       73.24       68.48     13.91 o
   9  -9   6        1.48        5.71     19.77 o
  10  -9   6      115.43      127.62     19.77 o
  11  -9   6      231.23      207.52     32.55 o
 -11  -8   6      114.07      118.94     20.30 o
 -10  -8   6        2.13       -4.69     18.52 o
  -9  -8   6       20.54       21.50     17.23 o
  -8  -8   6     1224.15     1239.00     42.65 o
  -7  -8   6        0.13       -8.62     10.90 o
  -6  -8   6      735.46      718.11     22.97 o
  -5  -8   6      652.93      598.27     26.14 o
  -4  -8   6      891.34      888.91     20.89 o
  -3  -8   6        9.27        8.64      7.06 o
  -2  -8   6     1777.23     1774.83     30.45 o
  -1  -8   6      386.62      421.00     10.46 o
   0  -8   6        0.99        2.86      7.01 o
   1  -8   6      145.79      138.75      8.12 o
   2  -8   6       10.30        0.00      7.70 o
   3  -8   6        3.12       -8.62      8.62 o
   4  -8   6      108.45       95.90      7.67 o
   5  -8   6      100.05      101.80     12.42 o
   6  -8   6       69.65       68.82     14.03 o
   7  -8   6      229.55      235.20     25.81 o
   8  -8   6     4072.35     4292.21    100.68 o
   9  -8   6        1.28        0.00     13.91 o
  10  -8   6        5.02      -21.89     21.89 o
  11  -8   6        0.33      -24.19     24.19 o
  12  -8   6      185.67      241.86     29.61 o
 -12  -7   6      301.68      312.67     68.71 o
 -11  -7   6       10.84       15.65     18.54 o
 -10  -7   6      484.75      468.14     35.35 o
  -9  -7   6      291.49      292.38     22.62 o
  -8  -7   6      130.72      152.79     19.93 o
  -7  -7   6      130.60      120.93     20.05 o
  -6  -7   6      958.77      991.30     24.55 o
  -5  -7   6     1073.32     1130.35     23.58 o
  -4  -7   6     1291.91     1343.16     24.16 o
  -3  -7   6      824.17      826.71     17.83 o
  -2  -7   6        2.28        7.40      6.53 o
  -1  -7   6     2491.14     2746.72     45.71 o
   0  -7   6        0.38       -8.57      9.95 o
   1  -7   6      147.50      155.29      7.00 o
   2  -7   6      294.61      319.70     12.06 o
   3  -7   6      576.30      581.30     15.52 o
   4  -7   6      788.79      834.58     22.21 o
   5  -7   6      555.06      548.50     20.65 o
   6  -7   6      305.86      332.65     15.39 o
   7  -7   6       45.18       30.11      8.57 o
   8  -7   6       64.65       60.22     10.32 o
   9  -7   6       40.79       19.94     12.33 o
  10  -7   6       18.85       -8.53     13.91 o
  11  -7   6       72.68       65.97     24.89 o
  12  -7   6      320.08      354.15     29.58 o
 -12  -6   6       35.74       47.25     21.99 o
 -11  -6   6      428.43      398.91     34.83 o
 -10  -6   6       15.21        5.77     19.90 o
  -9  -6   6      135.80      139.38     20.76 o
  -8  -6   6       58.15       51.90     14.12 o
  -7  -6   6       18.69        6.90     14.66 o
  -6  -6   6      123.76      111.59      7.52 o
  -5  -6   6        0.00        3.45      7.71 o
  -4  -6   6      691.60      733.30     13.73 o
  -3  -6   6      867.57      930.41     26.43 o
  -2  -6   6     2170.45     2225.74     40.83 o
  -1  -6   6      401.01      540.94     16.55 o
   0  -6   6      439.87      493.39     18.02 o
   1  -6   6      161.45      160.79      9.98 o
   2  -6   6     1762.61     2007.65     32.01 o
   3  -6   6      314.01      336.23     10.82 o
   4  -6   6      461.87      467.95     14.04 o
   5  -6   6      299.54      259.19     15.40 o
   6  -6   6      192.57      180.96     12.11 o
   7  -6   6       69.05       50.45     12.35 o
   8  -6   6      721.57      696.58     26.42 o
   9  -6   6      425.82      397.33     18.77 o
  10  -6   6     1019.14      962.58     31.90 o
  11  -6   6      124.54      130.15     26.71 o
  12  -6   6       57.06       49.19     21.91 o
 -12  -5   6      196.24      183.62     35.39 o
 -11  -5   6       52.29       42.89     25.81 o
 -10  -5   6      173.45      174.79      8.16 o
  -9  -5   6      113.88      117.34      8.89 o
  -8  -5   6      517.76      529.11     16.28 o
  -7  -5   6      411.45      402.58     12.67 o
  -6  -5   6       16.99       17.27      9.95 o
  -5  -5   6      348.95      341.25      7.92 o
  -4  -5   6      703.26      660.27     18.80 o
  -3  -5   6      203.21      213.94      7.32 o
  -2  -5   6     8616.67     9242.50    128.85 o
  -1  -5   6    12812.95    13496.71    185.54 o
   0  -5   6      500.01      460.94     12.04 o
   1  -5   6      644.39      673.86     12.97 o
   2  -5   6      765.63      714.75     13.53 o
   3  -5   6      141.71      165.64      6.47 o
   4  -5   6      134.19      144.88      7.01 o
   5  -5   6      430.27      476.65     16.02 o
   6  -5   6      759.17      777.37     23.14 o
   7  -5   6        1.60       10.77      9.20 o
   8  -5   6     1629.58     1695.09     43.47 o
   9  -5   6      228.52      281.12     21.25 o
  10  -5   6      263.55      263.54     17.42 o
  11  -5   6        3.66       10.29     19.80 o
  12  -5   6      102.37      113.99     21.91 o
  13  -5   6       23.38       34.13     19.70 o
 -13  -4   6        0.55       17.15     19.80 o
 -12  -4   6      110.01       68.43     24.19 o
 -11  -4   6       92.27       91.52     11.15 o
 -10  -4   6       86.13       85.80      8.01 o
  -9  -4   6        3.12        3.10      7.43 o
  -8  -4   6      337.18      330.99     14.75 o
  -7  -4   6        0.11        5.72      7.01 o
  -6  -4   6       60.43       66.66      6.85 o
  -5  -4   6       50.43       49.85      6.48 o
  -4  -4   6     1361.37     1379.72     26.93 o
  -3  -4   6       60.61       67.96      6.49 o
  -2  -4   6        0.13        0.00     17.31 o
  -1  -4   6     1663.50     1629.53     24.32 o
   0  -4   6      389.07      395.32      7.84 o
   1  -4   6       19.21       44.33      7.62 o
   2  -4   6        2.18        0.00      8.57 o
   3  -4   6      606.58      622.42     15.36 o
   4  -4   6        4.66       17.15      6.99 o
   5  -4   6      668.98      687.22     15.54 o
   6  -4   6     1270.27     1310.00     31.76 o
   7  -4   6      795.07      831.03     25.46 o
   8  -4   6       33.05       46.34      7.71 o
   9  -4   6      108.84       93.24      8.88 o
  10  -4   6      224.54      208.31     24.01 o
  11  -4   6       23.73       11.44     10.84 o
  12  -4   6       82.14       51.25     19.77 o
  13  -4   6       51.84       34.21     24.13 o
 -13  -3   6       48.96       17.15     34.30 o
 -12  -3   6        0.60       17.02     16.13 o
 -11  -3   6       11.61       17.15     15.34 o
 -10  -3   6       39.74       41.59      8.24 o
  -9  -3   6       11.21       17.01      7.61 o
  -8  -3   6     1882.35     1941.44     65.27 o
  -7  -3   6      196.84      189.70      7.92 o
  -6  -3   6     3257.75     3351.68     61.50 o
  -5  -3   6      554.40      565.08     12.92 o
  -4  -3   6      812.11      882.70     17.86 o
  -3  -3   6        4.49        0.00      6.44 o
  -2  -3   6      435.49      429.09     11.45 o
  -1  -3   6      119.48      138.36      6.43 o
   0  -3   6    19473.91    20364.01    444.68 o
   1  -3   6       11.12        0.00      8.49 o
   2  -3   6      204.75      211.90      7.47 o
   3  -3   6      169.96      175.54      7.14 o
   4  -3   6      217.61      213.55      8.07 o
   5  -3   6      221.57      202.66      8.83 o
   6  -3   6      187.60      204.38     11.41 o
   7  -3   6       87.08       93.61      7.01 o
   8  -3   6      356.32      344.25     20.23 o
   9  -3   6        1.66       -1.72      8.09 o
  10  -3   6      474.36      458.16     39.53 o
  11  -3   6        1.41       17.20     10.88 o
  12  -3   6      296.97      296.53     39.28 o
  13  -3   6       50.88       47.84     28.41 o
 -13  -2   6      229.29      216.88     28.48 o
 -12  -2   6       79.99      102.13     15.22 o
 -11  -2   6      714.98      760.30     31.94 o
 -10  -2   6      312.94      324.43     24.98 o
  -9  -2   6       14.16        3.42      7.64 o
  -8  -2   6      332.10      347.20     14.03 o
  -7  -2   6      583.03      591.52     19.32 o
  -6  -2   6      145.07      145.93      7.50 o
  -5  -2   6       29.71       42.73      6.45 o
  -4  -2   6       40.93       36.89      6.94 o
  -3  -2   6      559.85      594.92     16.44 o
  -2  -2   6      208.64      218.53      6.90 o
  -1  -2   6        5.05        5.62      9.74 o
   0  -2   6       28.81       36.62      6.89 o
   1  -2   6       60.46       67.01      6.91 o
   2  -2   6      547.48      549.79     13.88 o
   3  -2   6      243.36      210.52      6.94 o
   4  -2   6        8.06       11.36      6.96 o
   5  -2   6       35.37       42.71      6.96 o
   6  -2   6        1.81        0.00      6.99 o
   7  -2   6        3.21        2.86      7.01 o
   8  -2   6       15.35       19.04      8.32 o
   9  -2   6      142.21      134.39     15.53 o
  10  -2   6      155.74      138.83     12.19 o
  11  -2   6      583.92      558.05     27.41 o
  12  -2   6       14.35       13.77     13.03 o
  13  -2   6        2.49        5.68     19.77 o
 -13  -1   6        7.65        0.00     15.23 o
 -12  -1   6        0.02       17.02     16.13 o
 -11  -1   6       19.65       20.44     11.34 o
 -10  -1   6     1102.28     1205.01     54.63 o
  -9  -1   6      514.12      540.50     24.77 o
  -8  -1   6       67.03       80.29      8.09 o
  -7  -1   6       85.61       95.38      8.61 o
  -6  -1   6      265.32      296.04      9.54 o
  -5  -1   6      150.59      169.88      6.45 o
  -4  -1   6     6167.02     6397.52    104.73 o
  -3  -1   6      759.56      753.68     19.76 o
  -2  -1   6       51.45       52.36      6.89 o
  -1  -1   6      109.77      103.26      6.90 o
   0  -1   6      603.74      686.01     16.08 o
   1  -1   6      643.37      664.72     13.85 o
   2  -1   6      892.38      943.95     20.78 o
   3  -1   6      129.68      144.65      7.77 o
   4  -1   6       59.06       63.37      6.96 o
   5  -1   6      648.48      657.42     17.60 o
   6  -1   6      694.72      684.86     19.31 o
   7  -1   6      563.93      522.01     16.50 o
   8  -1   6     1440.44     1537.49     45.02 o
   9  -1   6      143.10      159.33     14.05 o
  10  -1   6       94.95       99.97     17.04 o
  11  -1   6      387.62      323.75     26.84 o
  12  -1   6       44.74       30.14     22.07 o
  13  -1   6        4.70      -11.44     19.86 o
 -13   0   6      166.39      176.17     28.40 o
 -12   0   6      402.17      428.14     36.33 o
 -11   0   6      776.90      811.59     35.12 o
 -10   0   6        5.64       26.83      9.46 o
  -9   0   6        0.14       -3.43      8.21 o
  -8   0   6       72.68       63.95     10.82 o
  -7   0   6     2037.03     2125.34     39.26 o
  -6   0   6     1866.60     2097.44     47.56 o
  -5   0   6     1705.16     1747.16     30.83 o
  -4   0   6       84.16      116.78      7.60 o
  -3   0   6      119.48      140.53      7.03 o
  -2   0   6      395.73      444.10     15.13 o
  -1   0   6     4308.88     4565.59     74.38 o
   0   0   6      374.03      469.22     17.28 o
   1   0   6      255.23      215.23      6.91 o
   2   0   6      500.74      568.72     14.56 o
   3   0   6     1455.97     1489.28     29.35 o
   4   0   6      647.83      621.51     15.67 o
   5   0   6      122.88      146.49      7.44 o
   6   0   6      335.14      348.95     16.55 o
   7   0   6      145.55      138.89      8.08 o
   8   0   6      838.66      886.84     29.82 o
   9   0   6      253.39      270.98     17.15 o
  10   0   6       54.77       68.57     17.17 o
  11   0   6       18.58       17.20     10.89 o
  12   0   6       81.76       86.01     22.07 o
 -13   1   6      113.26      114.56     24.64 o
 -12   1   6        0.10      -11.39     19.64 o
 -11   1   6       23.74       28.90     26.87 o
 -10   1   6      327.95      370.65     22.89 o
  -9   1   6      647.13      641.25     22.98 o
  -8   1   6      318.12      320.75     13.99 o
  -7   1   6      324.83      360.66     17.71 o
  -6   1   6       30.92       40.23      8.63 o
  -5   1   6      456.29      433.37     13.90 o
  -4   1   6      338.99      372.28     15.16 o
  -3   1   6      100.67       69.00      6.89 o
  -2   1   6     7263.21     7640.56    135.28 o
  -1   1   6      866.72      816.80     21.13 o
   0   1   6        6.18        2.81      6.89 o
   1   1   6      276.84      290.78      7.28 o
   2   1   6     1372.71     1464.17     35.61 o
   3   1   6     1470.34     1570.63     29.81 o
   4   1   6     1875.61     1937.84     39.49 o
   5   1   6      953.85      973.72     22.66 o
   6   1   6     1191.91     1253.68     27.93 o
   7   1   6      151.09      135.36     10.22 o
   8   1   6      155.16      161.19      8.32 o
   9   1   6      158.68      146.75     12.35 o
  10   1   6       34.74       17.25     14.01 o
  11   1   6       85.98       64.31     21.94 o
  12   1   6       71.00       51.61     24.17 o
 -13   2   6      108.16       76.94     24.98 o
 -12   2   6        7.02       12.78     13.90 o
 -11   2   6        0.45      -11.35     11.35 o
 -10   2   6       11.98        3.43     13.01 o
  -9   2   6      208.06      232.69     15.30 o
  -8   2   6     1343.73     1441.38     43.61 o
  -7   2   6      264.13      291.87     21.09 o
  -6   2   6      519.34      475.04     15.25 o
  -5   2   6      207.46      261.00     15.21 o
  -4   2   6       11.31       16.91      7.58 o
  -3   2   6      214.17      183.83     10.11 o
  -2   2   6       43.75       33.69      6.87 o
  -1   2   6       79.83       88.82      8.18 o
   0   2   6      104.66       99.86      6.89 o
   1   2   6      189.69      197.52      8.16 o
   2   2   6     1248.72     1329.38     30.53 o
   3   2   6     3772.93     4271.76     65.43 o
   4   2   6       97.46      122.34      7.61 o
   5   2   6       70.54       75.84      7.44 o
   6   2   6        0.68        0.00      6.95 o
   7   2   6     4125.89     4523.02     85.71 o
   8   2   6     4256.69     4443.22     90.85 o
   9   2   6      154.73      132.95     12.96 o
  10   2   6        0.01       10.29     11.43 o
  11   2   6        0.59        0.00     34.30 o
  12   2   6       77.62       91.70     19.87 o
 -12   3   6       92.63       56.81     19.74 o
 -11   3   6        1.21       17.03     23.99 o
 -10   3   6       11.48       13.73     13.01 o
  -9   3   6       97.78       74.17     12.15 o
  -8   3   6       77.94       79.94     12.93 o
  -7   3   6        0.03        4.27      8.53 o
  -6   3   6     1189.43     1247.33     30.75 o
  -5   3   6      821.92      884.46     25.80 o
  -4   3   6      156.84      175.10     12.48 o
  -3   3   6     3082.40     3335.30     56.67 o
  -2   3   6       60.55       61.87      6.88 o
  -1   3   6      406.03      385.11     10.86 o
   0   3   6      309.23      291.36     11.25 o
   1   3   6     1450.77     1512.32     29.56 o
   2   3   6      386.21      419.66     12.90 o
   3   3   6      111.12      138.77      6.44 o
   4   3   6     2956.56     3162.79     58.25 o
   5   3   6     3338.20     3626.05     68.20 o
   6   3   6       20.42       13.62      7.59 o
   7   3   6      946.02      930.93     32.98 o
   8   3   6        0.22       -5.72      8.50 o
   9   3   6      265.53      233.53     21.93 o
  10   3   6       28.87       17.15     15.34 o
  11   3   6        0.18       17.19     34.38 o
  12   3   6        0.47        0.00     15.35 o
 -12   4   6      600.01      733.76     45.14 o
 -11   4   6        5.59      -12.86     15.20 o
 -10   4   6        0.13        7.36     17.28 o
  -9   4   6      133.19      131.89     13.00 o
  -8   4   6      641.20      568.94     25.64 o
  -7   4   6      223.68      240.91     31.73 o
  -6   4   6        8.00        4.87     10.28 o
  -5   4   6       20.87       13.21      8.24 o
  -4   4   6        4.68        9.43      8.24 o
  -3   4   6       21.74       16.98      7.40 o
  -2   4   6     2345.67     2332.94     48.17 o
  -1   4   6        0.04        0.00      6.88 o
   0   4   6        0.62        0.00      6.91 o
   1   4   6      234.80      207.11      8.74 o
   2   4   6       63.45       69.53      6.44 o
   3   4   6       20.72       19.54      6.47 o
   4   4   6     3677.63     3858.74     82.75 o
   5   4   6     2466.67     2621.54     55.51 o
   6   4   6      312.64      324.93     13.89 o
   7   4   6     1426.30     1525.25     38.10 o
   8   4   6      460.94      442.44     25.02 o
   9   4   6      263.55      212.23     19.08 o
  10   4   6      167.63      124.80     14.00 o
  11   4   6      139.12      147.84     21.94 o
 -11   5   6        0.90        5.72     19.70 o
 -10   5   6      124.66      137.83     21.88 o
  -9   5   6      982.84     1027.74     39.52 o
  -8   5   6      190.03      166.64     19.74 o
  -7   5   6      164.59      108.40     12.98 o
  -6   5   6        0.12        9.73      9.45 o
  -5   5   6       26.27       16.98      7.59 o
  -4   5   6       47.61       47.89     10.24 o
  -3   5   6      105.48       86.78      9.80 o
  -2   5   6        4.60        4.86      6.44 o
  -1   5   6       19.09       31.64      6.44 o
   0   5   6      374.90      403.71     12.87 o
   1   5   6      769.82      777.59     20.83 o
   2   5   6     1027.84     1017.78     33.96 o
   3   5   6      181.16      186.45     12.92 o
   4   5   6      219.55      206.44     10.86 o
   5   5   6      302.80      311.39     14.66 o
   6   5   6      202.62      190.18     13.94 o
   7   5   6     1684.63     1739.54     40.44 o
   8   5   6        8.56        4.29      8.57 o
   9   5   6      183.33      166.08     19.77 o
  10   5   6       99.78       97.99     14.71 o
  11   5   6       11.51        8.59     18.27 o
 -11   6   6       17.63       30.71     20.82 o
 -10   6   6      104.80       64.14     14.05 o
  -9   6   6      144.78      138.19     19.74 o
  -8   6   6        4.66        0.00     14.04 o
  -7   6   6      471.99      453.46     29.49 o
  -6   6   6      399.86      411.44     24.51 o
  -5   6   6     3597.46     3852.50    187.55 o
  -4   6   6      157.86      144.82     24.72 o
  -3   6   6      233.68      215.62     14.76 o
  -2   6   6      398.46      371.57     12.90 o
  -1   6   6       35.40       32.67      7.28 o
   0   6   6      613.59      634.28     19.34 o
   1   6   6     1528.47     1590.05     33.05 o
   2   6   6     1392.09     1502.43     34.88 o
   3   6   6       66.45       71.42      7.33 o
   4   6   6        0.60       -3.42      7.64 o
   5   6   6       28.84       37.91      7.68 o
   6   6   6     1289.96     1310.51     39.72 o
   7   6   6      570.57      547.67     23.59 o
   8   6   6        1.22       10.30     14.47 o
   9   6   6      213.42      260.75     22.95 o
  10   6   6       73.67       68.57     20.67 o
 -10   7   6       37.60       50.78     24.02 o
  -9   7   6      702.20      822.29     39.41 o
  -8   7   6      173.00      188.24     24.63 o
  -7   7   6       36.66       12.86     14.05 o
  -6   7   6       46.56       47.11     14.05 o
  -5   7   6      668.82      672.26     40.68 o
  -4   7   6      156.86      127.62     23.90 o
  -3   7   6      205.55      207.29     14.57 o
  -2   7   6      392.47      356.77     13.94 o
  -1   7   6      692.59      733.36     21.75 o
   0   7   6     1915.42     1896.68     71.12 o
   1   7   6       41.43       37.89      9.45 o
   2   7   6      694.31      739.68     27.21 o
   3   7   6        1.62       12.85      8.59 o
   4   7   6      219.79      223.56     21.51 o
   5   7   6     1212.84     1248.42     36.57 o
   6   7   6       35.85       52.11     17.31 o
   7   7   6       64.14       47.25     14.02 o
   8   7   6       74.03       59.18     18.66 o
   9   7   6      456.93      494.89     47.04 o
  -9   8   6      122.98       91.79     67.77 o
  -8   8   6      156.48      150.25     24.87 o
  -7   8   6       25.55       41.31     15.60 o
  -6   8   6        3.40       -0.04     20.04 o
  -5   8   6      236.20      135.56     50.79 o
  -4   8   6      101.84      118.55     23.90 o
  -3   8   6      775.17      740.99     34.57 o
  -2   8   6      228.75      201.99     16.28 o
  -1   8   6       19.71       17.12     10.31 o
   0   8   6      296.90      285.49     15.34 o
   1   8   6     1017.47     1017.39     30.74 o
   2   8   6     1405.60     1434.45     49.60 o
   3   8   6      434.46      450.99     22.47 o
   4   8   6        2.13       11.51     10.87 o
   5   8   6      131.05      143.87     17.25 o
   6   8   6      642.80      627.40     42.21 o
   7   8   6      516.74      512.53     39.64 o
   8   8   6        0.33        4.71     17.28 o
  -8   9   6       81.44       41.17     40.64 o
  -7   9   6       79.34       67.76     24.02 o
  -6   9   6       32.99       25.70     14.11 o
  -5   9   6        0.11      -16.90     35.90 o
  -4   9   6       28.78       -8.49     23.90 o
  -3   9   6      293.35      308.04     26.39 o
  -2   9   6      258.58      278.79     38.55 o
  -1   9   6       62.19       84.41     12.49 o
   0   9   6       35.24       25.74     12.13 o
   1   9   6       21.22       45.54     15.32 o
   2   9   6       19.01        0.00     14.00 o
   3   9   6      219.66      258.83     19.87 o
   4   9   6        0.12       17.27     14.10 o
   5   9   6      201.04      207.91     24.32 o
   6   9   6      268.27      215.00     24.32 o
   7   9   6        0.14        4.31     14.00 o
  -7  10   6      109.19      101.73     35.91 o
  -6  10   6       23.03      -33.96     50.78 o
  -5  10   6        7.83       -8.49     42.29 o
  -4  10   6       53.42       59.19     35.91 o
  -3  10   6      214.74      221.37     35.91 o
  -2  10   6       76.87       72.70     21.92 o
  -1  10   6     1091.77     1231.21     49.44 o
   0  10   6       94.54       79.09     22.53 o
   1  10   6        7.99        5.73     15.32 o
   2  10   6      172.87      193.68     21.90 o
   3  10   6       39.90       30.97     11.44 o
   4  10   6       67.74       68.72     24.31 o
   5  10   6        2.26      -17.15     17.15 o
  -5  11   6      125.37      137.24     35.91 o
  -4  11   6      335.80      330.32     35.92 o
  -3  11   6      124.62      157.96     28.14 o
  -2  11   6      323.64      301.88     25.00 o
  -1  11   6      244.22      223.99     24.97 o
   0  11   6       42.90       17.09     19.77 o
   1  11   6       20.84       10.70     21.88 o
   2  11   6      204.52      247.43     29.82 o
   3  11   6      352.53      402.73     36.33 o
  -1 -15   7      175.75      190.95     24.37 o
   0 -15   7      165.90      184.50     28.67 o
   1 -15   7       42.00       51.70     24.37 o
   2 -15   7       28.95       51.69     36.49 o
   3 -15   7      140.79      129.70     24.37 o
  -4 -14   7      240.60      254.46     42.38 o
  -3 -14   7       15.00       34.33     20.33 o
  -2 -14   7      125.19      128.27     19.87 o
  -1 -14   7      205.66      234.32     22.81 o
   0 -14   7      559.36      521.16     35.46 o
   1 -14   7      414.99      395.60     29.81 o
   2 -14   7      178.12      194.17     41.80 o
   3 -14   7        0.13      -17.23     24.37 o
   4 -14   7        1.80       24.08     28.66 o
   5 -14   7       28.47       58.96     41.28 o
   6 -14   7       24.62        0.00     24.25 o
  -6 -13   7        5.33       25.80     24.37 o
  -5 -13   7       31.16       21.38     14.02 o
  -4 -13   7        5.02       13.73     19.48 o
  -3 -13   7        4.70        0.00     19.90 o
  -2 -13   7       81.33       88.01     12.99 o
  -1 -13   7      501.25      506.06     25.82 o
   0 -13   7       19.29        7.34      9.52 o
   1 -13   7      202.49      220.28     23.89 o
   2 -13   7       19.52       30.97     19.87 o
   3 -13   7       16.29        8.66     25.81 o
   4 -13   7        3.08       17.23     24.37 o
   5 -13   7      345.27      339.85     41.29 o
   6 -13   7      164.91      156.53     24.26 o
   7 -13   7       57.43       77.25     36.38 o
  -8 -12   7       29.17       39.92     19.77 o
  -7 -12   7       24.24       25.63     13.92 o
  -6 -12   7      300.92      313.77     20.14 o
  -5 -12   7      230.97      239.88     17.15 o
  -4 -12   7      201.11      215.12     12.08 o
  -3 -12   7      458.55      477.16     23.22 o
  -2 -12   7       14.34       25.85      8.62 o
  -1 -12   7        3.99        5.73      9.16 o
   0 -12   7       66.21       55.89     12.20 o
   1 -12   7       41.35       36.52      9.22 o
   2 -12   7       12.04       10.71      9.17 o
   3 -12   7      810.15      762.88     50.06 o
   4 -12   7       34.34       25.81     42.95 o
   5 -12   7       52.64       60.14     42.96 o
   6 -12   7       49.24       51.53     24.25 o
   7 -12   7       84.71       72.68     51.53 o
   8 -12   7       74.24       25.72     42.87 o
   9 -12   7      312.30      285.85     41.17 o
  -9 -11   7       71.31       42.85     19.85 o
  -8 -11   7        0.10        6.20     14.59 o
  -7 -11   7        6.71       -4.27     13.92 o
  -6 -11   7        1.12        7.32      9.49 o
  -5 -11   7      235.01      240.39     10.43 o
  -4 -11   7      178.31      161.83      6.69 o
  -3 -11   7      437.40      430.80     15.31 o
  -2 -11   7        3.60       -5.73      8.36 o
  -1 -11   7      297.92      266.20     20.91 o
   0 -11   7        8.60       20.62      7.70 o
   1 -11   7      855.70      856.58     24.18 o
   2 -11   7      366.79      342.42     15.21 o
   3 -11   7      142.14      137.96     12.98 o
   4 -11   7       52.87       51.61     14.02 o
   5 -11   7       64.88      104.51     15.91 o
   6 -11   7      367.92      368.46     24.94 o
   7 -11   7      432.37      500.68     35.04 o
   8 -11   7        2.22        8.57     24.25 o
   9 -11   7      140.19      126.45     28.54 o
  -9 -10   7       63.19       45.25     18.48 o
  -8 -10   7      852.73      859.46     31.44 o
  -7 -10   7      774.92      833.24     39.71 o
  -6 -10   7       24.23       22.44      6.86 o
  -5 -10   7      324.15      304.16     13.52 o
  -4 -10   7      281.78      265.47     10.42 o
  -3 -10   7        5.79        8.55      6.06 o
  -2 -10   7       76.42       89.66      6.73 o
  -1 -10   7      683.70      686.63     17.73 o
   0 -10   7        5.06        5.69      9.35 o
   1 -10   7     1768.95     1708.63     39.84 o
   2 -10   7      147.40      191.30     12.99 o
   3 -10   7        5.00      -10.86     10.86 o
   4 -10   7      136.72      142.79     12.98 o
   5 -10   7        5.34       -5.75     17.15 o
   6 -10   7      127.75      131.34     13.93 o
   7 -10   7       32.01       53.86     19.60 o
   8 -10   7        0.58       -4.29     14.00 o
   9 -10   7       11.03        9.35     34.17 o
  10 -10   7      251.02      275.09     27.94 o
 -10  -9   7        6.10       23.00     19.90 o
  -9  -9   7      186.83      210.06     22.61 o
  -8  -9   7      454.47      480.00     25.86 o
  -7  -9   7      674.77      670.38     18.51 o
  -6  -9   7       30.40       20.40      8.18 o
  -5  -9   7      273.22      268.35      9.56 o
  -4  -9   7     1407.26     1511.58     29.26 o
  -3  -9   7      767.02      731.99     27.55 o
  -2  -9   7        1.81        2.46      6.51 o
  -1  -9   7      109.53      122.10      7.22 o
   0  -9   7      229.84      241.03     13.98 o
   1  -9   7      481.51      470.09     24.04 o
   2  -9   7       34.13       24.16     19.75 o
   3  -9   7     5372.79     5615.80    110.98 o
   4  -9   7       18.51       37.97     17.07 o
   5  -9   7      420.66      450.04     31.24 o
   6  -9   7      229.55      235.56     16.94 o
   7  -9   7       79.00       75.85     14.03 o
   8  -9   7        5.56       -8.55     18.23 o
   9  -9   7      731.73      810.55     39.64 o
  10  -9   7      152.68      158.44     24.93 o
  11  -9   7      305.56      282.48     32.12 o
 -11  -8   7        7.99        4.93     25.07 o
 -10  -8   7      137.69      113.69     18.64 o
  -9  -8   7     1179.88     1212.37     41.90 o
  -8  -8   7       75.18       40.27     19.93 o
  -7  -8   7     1561.66     1589.14     35.27 o
  -6  -8   7      357.68      310.94     31.22 o
  -5  -8   7       81.10       71.19      6.89 o
  -4  -8   7       31.78       24.02      6.37 o
  -3  -8   7     1487.00     1565.18     27.73 o
  -2  -8   7      151.47      150.13      6.41 o
  -1  -8   7       10.65       22.96      7.02 o
   0  -8   7       30.46       17.11      7.64 o
   1  -8   7        9.81       21.39      8.57 o
   2  -8   7       73.34       65.36      9.81 o
   3  -8   7       50.13       41.66      9.52 o
   4  -8   7     1187.07     1203.00     32.71 o
   5  -8   7      180.91      195.13     12.10 o
   6  -8   7      512.60      523.96     21.98 o
   7  -8   7      309.91      339.13     19.84 o
   8  -8   7       30.29       23.99     11.39 o
   9  -8   7      980.55      880.55     42.31 o
  10  -8   7        2.55        7.74     14.61 o
  11  -8   7       57.70       45.74     19.77 o
 -11  -7   7       62.05       62.69     22.74 o
 -10  -7   7      107.68      103.81     24.49 o
  -9  -7   7      126.79      128.26     35.72 o
  -8  -7   7       18.76       13.85     11.54 o
  -7  -7   7      788.29      794.37     22.82 o
  -6  -7   7      831.60      851.35     21.77 o
  -5  -7   7        0.21        6.60      6.86 o
  -4  -7   7      373.43      388.38     11.47 o
  -3  -7   7     2815.46     3022.02     56.00 o
  -2  -7   7        1.46       -2.15      6.08 o
  -1  -7   7        4.55        2.46      6.51 o
   0  -7   7      308.09      300.81      9.52 o
   1  -7   7       88.48       93.65      6.47 o
   2  -7   7      279.02      299.68      9.91 o
   3  -7   7      127.47      121.85      7.30 o
   4  -7   7       86.69       78.29      8.05 o
   5  -7   7     1811.80     2020.19     41.20 o
   6  -7   7      330.70      317.87     16.64 o
   7  -7   7       72.93       68.59     12.93 o
   8  -7   7       11.86       20.69     18.87 o
   9  -7   7       77.37       64.33     17.15 o
  10  -7   7     1268.84     1380.06     61.71 o
  11  -7   7       44.40       74.29     19.83 o
  12  -7   7        9.97       -2.48     24.89 o
 -12  -6   7      144.08      147.49     25.08 o
 -11  -6   7        1.47        0.00     34.79 o
 -10  -6   7       17.90       34.54     34.80 o
  -9  -6   7       34.96       38.06     16.90 o
  -8  -6   7      236.44      230.38     17.68 o
  -7  -6   7      397.35      353.12     37.74 o
  -6  -6   7      383.12      388.81     13.61 o
  -5  -6   7        1.27       -1.93      8.38 o
  -4  -6   7      401.46      447.79     13.25 o
  -3  -6   7      111.69      111.62      6.37 o
  -2  -6   7      153.65      152.91      6.88 o
  -1  -6   7      242.62      290.45      9.56 o
   0  -6   7      122.81      137.94      9.27 o
   1  -6   7      832.27      904.43     21.38 o
   2  -6   7       25.25        9.78      6.47 o
   3  -6   7      537.88      512.88     12.11 o
   4  -6   7      710.39      625.64     16.80 o
   5  -6   7       40.20       28.73      7.66 o
   6  -6   7      307.15      304.34     19.56 o
   7  -6   7      660.13      710.92     27.40 o
   8  -6   7      401.71      409.49     22.51 o
   9  -6   7      351.26      317.94     16.29 o
  10  -6   7      156.50      145.60     15.36 o
  11  -6   7       24.96       26.94     26.68 o
  12  -6   7       45.88       42.89     22.19 o
 -12  -5   7       26.96       30.97     28.60 o
 -11  -5   7      186.06      182.77     14.03 o
 -10  -5   7      153.60      146.60     17.09 o
  -9  -5   7      166.77      163.17     19.09 o
  -8  -5   7     1548.13     1624.53     33.67 o
  -7  -5   7      549.67      538.25     14.75 o
  -6  -5   7      252.02      244.44     10.59 o
  -5  -5   7        0.19        2.87      7.03 o
  -4  -5   7     2036.69     2150.16     34.76 o
  -3  -5   7      401.34      455.81     12.99 o
  -2  -5   7      899.96      893.81     18.03 o
  -1  -5   7     1431.13     1556.65     34.49 o
   0  -5   7       85.99       73.99      6.45 o
   1  -5   7      439.77      510.64     13.96 o
   2  -5   7     1427.93     1507.79     28.85 o
   3  -5   7       14.18       14.24      6.98 o
   4  -5   7      154.85      144.28      9.87 o
   5  -5   7      296.02      320.01     16.35 o
   6  -5   7      240.77      252.15     14.04 o
   7  -5   7     2432.75     2488.28     59.64 o
   8  -5   7      327.16      250.27     13.06 o
   9  -5   7      141.55      150.00     15.33 o
  10  -5   7       12.47       14.71     10.32 o
  11  -5   7      159.91      147.95     21.95 o
  12  -5   7      419.80      415.66     29.72 o
 -12  -4   7      402.66      422.57     26.27 o
 -11  -4   7      252.75      247.81     25.48 o
 -10  -4   7      327.17      330.95     16.14 o
  -9  -4   7      108.57      115.73      8.02 o
  -8  -4   7        0.08       -5.71      6.99 o
  -7  -4   7      167.72      190.96     10.29 o
  -6  -4   7       14.76        7.89      6.83 o
  -5  -4   7      475.70      468.67     12.12 o
  -4  -4   7       11.59       14.98      6.05 o
  -3  -4   7       50.27       57.50      6.44 o
  -2  -4   7      394.90      407.69     12.94 o
  -1  -4   7     2178.97     2234.44     35.72 o
   0  -4   7      801.17      881.18     20.88 o
   1  -4   7      976.36     1185.02     23.66 o
   2  -4   7        0.21        0.00      8.49 o
   3  -4   7      426.23      459.74     13.92 o
   4  -4   7      467.58      434.34     13.98 o
   5  -4   7       35.99        8.53      6.99 o
   6  -4   7     4375.40     4561.85    111.48 o
   7  -4   7      555.25      545.45     16.54 o
   8  -4   7      139.23      133.43     16.14 o
   9  -4   7      154.79      141.28     12.21 o
  10  -4   7       45.17       54.17     10.42 o
  11  -4   7      189.12      193.58     17.19 o
  12  -4   7       82.44       97.14     19.77 o
 -12  -3   7        4.74       11.36     17.15 o
 -11  -3   7      328.63      370.06     45.39 o
 -10  -3   7      484.77      518.04     26.76 o
  -9  -3   7      908.38      958.21     40.11 o
  -8  -3   7      435.43      439.68     14.68 o
  -7  -3   7       18.13       15.85      6.70 o
  -6  -3   7        8.87       12.46      7.48 o
  -5  -3   7      161.04      166.90      6.71 o
  -4  -3   7        2.65       -5.72      7.01 o
  -3  -3   7       34.95       34.07      6.95 o
  -2  -3   7      523.57      518.53     12.85 o
  -1  -3   7      864.20      830.64     22.27 o
   0  -3   7      116.68      136.20      6.91 o
   1  -3   7       82.06       79.91      6.93 o
   2  -3   7       63.32       69.32      6.93 o
   3  -3   7       62.35       50.07      6.93 o
   4  -3   7      333.76      293.49     13.94 o
   5  -3   7      882.40      895.66     20.99 o
   6  -3   7       28.76        5.70      7.01 o
   7  -3   7      201.83      209.80     11.48 o
   8  -3   7      983.82     1062.16     34.43 o
   9  -3   7      185.26      219.86     18.04 o
  10  -3   7       88.19       84.57     12.21 o
  11  -3   7      140.96      110.00     22.04 o
  12  -3   7      325.67      283.87     24.83 o
 -13  -2   7       65.18      107.56     33.88 o
 -12  -2   7      317.48      297.27     28.38 o
 -11  -2   7       25.90       -6.81     11.33 o
 -10  -2   7      125.44       99.95     13.89 o
  -9  -2   7      375.98      419.01     15.34 o
  -8  -2   7      156.78      145.31      8.80 o
  -7  -2   7      201.09      197.59      7.87 o
  -6  -2   7      364.77      388.02     12.12 o
  -5  -2   7      288.76      318.99     10.81 o
  -4  -2   7      237.44      254.14      9.90 o
  -3  -2   7        5.90        3.40      7.59 o
  -2  -2   7      112.42      113.93      8.58 o
  -1  -2   7      206.95      201.68      9.68 o
   0  -2   7     6109.92     6503.53     99.04 o
   1  -2   7       43.55       80.16      7.54 o
   2  -2   7     1844.30     1874.43     34.77 o
   3  -2   7        1.72        2.83      6.93 o
   4  -2   7       30.34       19.85      6.96 o
   5  -2   7      734.09      729.50     17.85 o
   6  -2   7       18.69       17.11      7.66 o
   7  -2   7      781.35      820.65     21.79 o
   8  -2   7     1743.67     1948.72     49.96 o
   9  -2   7     1887.03     1917.99     85.70 o
  10  -2   7      319.60      302.63     18.55 o
  11  -2   7        0.14      -10.93     10.93 o
  12  -2   7       19.85       17.23     17.19 o
 -13  -1   7       84.17       94.19     24.25 o
 -12  -1   7       46.24       56.83     15.23 o
 -11  -1   7        3.84       17.04     13.90 o
 -10  -1   7        1.44        5.70     10.77 o
  -9  -1   7      333.83      358.14     17.11 o
  -8  -1   7        3.61        1.72      8.07 o
  -7  -1   7       32.91       26.50      7.47 o
  -6  -1   7      335.66      337.43     13.96 o
  -5  -1   7      354.77      358.89     14.70 o
  -4  -1   7     2406.10     2482.06     53.79 o
  -3  -1   7       44.36       38.20      8.47 o
  -2  -1   7      999.76      919.42     20.77 o
  -1  -1   7       31.47       28.11      6.90 o
   0  -1   7     1588.12     1644.74     30.64 o
   1  -1   7      585.15      683.24     15.52 o
   2  -1   7       93.34       64.80      6.91 o
   3  -1   7        1.51        2.82      6.91 o
   4  -1   7       74.05       69.72      7.62 o
   5  -1   7      628.57      614.11     16.38 o
   6  -1   7      514.09      490.04     12.92 o
   7  -1   7      312.08      306.31     15.29 o
   8  -1   7      835.90      871.84     27.35 o
   9  -1   7       13.92       21.47      8.57 o
  10  -1   7        4.53        3.44     11.52 o
  11  -1   7       22.92       28.65     21.54 o
  12  -1   7      262.08      261.50     25.15 o
 -12   0   7        2.69       27.30     34.46 o
 -11   0   7        6.84       -6.81     11.34 o
 -10   0   7      156.68      139.63     12.89 o
  -9   0   7      719.17      738.96     28.55 o
  -8   0   7      857.61      857.73     32.68 o
  -7   0   7      868.95      897.76     30.91 o
  -6   0   7       10.15       12.80      8.53 o
  -5   0   7      395.16      412.75     15.93 o
  -4   0   7     2288.26     2399.97     48.00 o
  -3   0   7      290.61      313.56     12.43 o
  -2   0   7     1686.28     2051.15     37.66 o
  -1   0   7      569.47      475.80     13.79 o
   0   0   7     2046.28     2062.67     39.54 o
   1   0   7      257.65      224.02     10.67 o
   2   0   7      839.55     1011.52     25.55 o
   3   0   7      633.37      727.59     31.64 o
   4   0   7      103.88      108.11      9.48 o
   5   0   7      127.07      110.23      6.96 o
   6   0   7        4.88        8.55      6.95 o
   7   0   7       45.21       67.27      8.27 o
   8   0   7      254.40      253.53     17.11 o
   9   0   7      799.12      883.56     31.44 o
  10   0   7      341.97      340.95     25.05 o
  11   0   7      211.91      221.84     22.02 o
  12   0   7        1.11       12.91     22.02 o
 -12   1   7       46.98       51.36     24.25 o
 -11   1   7       32.89       27.25     11.34 o
 -10   1   7       29.64       42.67     12.25 o
  -9   1   7      490.28      469.54     20.12 o
  -8   1   7     1956.26     1996.97     47.34 o
  -7   1   7        0.74       -8.93      8.93 o
  -6   1   7      225.87      212.33     15.31 o
  -5   1   7      849.72      934.96     25.18 o
  -4   1   7       92.47       87.53      7.60 o
  -3   1   7      352.37      385.38     13.83 o
  -2   1   7       32.10       65.89      7.29 o
  -1   1   7      862.73      882.80     20.73 o
   0   1   7      852.61      940.57     20.73 o
   1   1   7        0.73       -5.64      6.91 o
   2   1   7     1642.98     1646.25     30.76 o
   3   1   7       18.34       11.32      6.93 o
   4   1   7      330.95      335.70     17.78 o
   5   1   7     1155.42     1318.34     30.20 o
   6   1   7       17.17       27.28      7.62 o
   7   1   7     1224.48     1229.74     37.93 o
   8   1   7      333.67      395.77     21.04 o
   9   1   7       90.77       68.60     17.15 o
  10   1   7     2187.08     2322.39    131.09 o
  11   1   7       64.62      107.67     28.63 o
  12   1   7      157.12      153.17     68.69 o
 -12   2   7      105.47      133.23     67.10 o
 -11   2   7     1090.35     1193.01     49.41 o
 -10   2   7       45.30       47.12     17.13 o
  -9   2   7      312.50      302.35     22.36 o
  -8   2   7      550.42      587.05     25.64 o
  -7   2   7        3.86        9.72      9.43 o
  -6   2   7       47.41       56.12      7.62 o
  -5   2   7      241.96      226.07     15.21 o
  -4   2   7      553.43      594.71     23.45 o
  -3   2   7      264.13      255.20     14.11 o
  -2   2   7        2.75        2.81      6.88 o
  -1   2   7      132.62      120.84      7.61 o
   0   2   7       33.75       25.33      6.89 o
   1   2   7      731.38      754.71     16.65 o
   2   2   7      978.43     1054.75     22.46 o
   3   2   7      174.58      183.69      9.63 o
   4   2   7      242.45      239.84     11.43 o
   5   2   7      218.08      203.71     17.11 o
   6   2   7      124.71      114.94      9.93 o
   7   2   7       49.53       39.88      8.28 o
   8   2   7     1078.17     1086.21     49.80 o
   9   2   7      104.89      110.41     22.29 o
  10   2   7       26.52       34.41     14.00 o
  11   2   7      148.20      142.39     51.62 o
  12   2   7      804.62      881.51     61.08 o
 -12   3   7        8.24        5.70     19.73 o
 -11   3   7       79.61       74.01     19.74 o
 -10   3   7      227.79      196.02    103.83 o
  -9   3   7      515.08      488.20     25.70 o
  -8   3   7       46.50       36.57      9.46 o
  -7   3   7      135.42      120.57     17.05 o
  -6   3   7       92.58       87.52     12.85 o
  -5   3   7      285.03      338.88     15.18 o
  -4   3   7       36.27       38.18      9.07 o
  -3   3   7      425.19      411.28     14.51 o
  -2   3   7     1689.24     1871.98     45.28 o
  -1   3   7       97.51       80.23      6.38 o
   0   3   7     2224.50     2276.03     42.51 o
   1   3   7       23.15       16.93      6.91 o
   2   3   7      907.52      920.26     20.02 o
   3   3   7      381.98      376.44     12.92 o
   4   3   7        4.10       -2.84      6.95 o
   5   3   7      136.70      145.49      8.87 o
   6   3   7      805.86      787.63     22.69 o
   7   3   7       37.23       29.23      9.48 o
   8   3   7      557.32      518.19     20.83 o
   9   3   7      523.77      592.45     41.35 o
  10   3   7       13.99       17.15     15.32 o
  11   3   7      183.80      178.32     42.80 o
 -11   4   7       45.92       56.97     19.73 o
 -10   4   7      442.60      439.16     26.41 o
  -9   4   7       52.50       37.72     14.88 o
  -8   4   7      176.41      168.73     17.09 o
  -7   4   7      875.07      836.17     31.26 o
  -6   4   7      520.75      444.72     21.98 o
  -5   4   7      920.60      963.35     56.46 o
  -4   4   7      539.58      521.34     20.37 o
  -3   4   7       23.02       25.38      6.92 o
  -2   4   7     1779.98     1882.99     36.50 o
  -1   4   7     1969.35     1941.80     36.72 o
   0   4   7      343.10      350.56     13.79 o
   1   4   7       94.74      142.35     11.30 o
   2   4   7     1304.45     1343.45     28.13 o
   3   4   7     1082.07     1011.52     25.92 o
   4   4   7      286.19      276.18     13.97 o
   5   4   7        0.01       -4.66      7.47 o
   6   4   7     1197.03     1152.31     30.71 o
   7   4   7       17.18       28.55      8.31 o
   8   4   7      240.67      215.91     17.13 o
   9   4   7      208.66      179.00     41.76 o
  10   4   7      441.51      447.65     24.97 o
  11   4   7       34.78       34.38     24.31 o
 -11   5   7      122.42      132.81     19.74 o
 -10   5   7      962.79     1049.62     67.82 o
  -9   5   7      115.50      104.74     21.90 o
  -8   5   7       89.53       74.01     19.74 o
  -7   5   7      660.57      625.62     32.02 o
  -6   5   7      691.68      620.94     36.06 o
  -5   5   7      757.04      732.27     40.81 o
  -4   5   7       58.83       33.85     17.12 o
  -3   5   7     2920.38     2887.03     60.15 o
  -2   5   7      215.89      202.56     17.93 o
  -1   5   7      993.03      967.98     23.39 o
   0   5   7       73.07       79.05      7.87 o
   1   5   7       41.49       46.54     11.35 o
   2   5   7       23.00       14.17      6.94 o
   3   5   7      226.72      212.87     11.46 o
   4   5   7      505.32      498.05     16.35 o
   5   5   7        2.71        1.92      8.33 o
   6   5   7      947.18     1004.29     38.21 o
   7   5   7      181.21      167.67     19.87 o
   8   5   7       55.23       60.10     19.66 o
   9   5   7      144.30      124.51     24.99 o
  10   5   7      200.74      167.53     24.73 o
 -10   6   7      170.91      185.08     24.93 o
  -9   6   7        5.38       -5.68     19.76 o
  -8   6   7       28.21       17.15     14.05 o
  -7   6   7      135.10      147.21     21.90 o
  -6   6   7     1993.97     1822.64    144.52 o
  -5   6   7       78.22       76.26     24.02 o
  -4   6   7        4.24       33.88     24.02 o
  -3   6   7      481.97      478.41     28.56 o
  -2   6   7      124.12      113.43     13.59 o
  -1   6   7      112.20      112.59     11.83 o
   0   6   7     1512.47     1662.46     45.87 o
   1   6   7       14.61       21.91      9.42 o
   2   6   7      314.62      289.65     17.07 o
   3   6   7     1345.78     1452.24     42.94 o
   4   6   7      637.74      634.38     23.13 o
   5   6   7      117.52       93.86      9.07 o
   6   6   7      349.57      310.40     17.28 o
   7   6   7      936.60      919.51     38.10 o
   8   6   7       93.65       70.10     14.73 o
   9   6   7      380.56      407.10     26.37 o
  -9   7   7       48.64       83.36     21.88 o
  -8   7   7       11.03        8.57     14.04 o
  -7   7   7      278.11      270.39     25.00 o
  -6   7   7      226.85      231.89     28.24 o
  -5   7   7      885.92      908.46     60.00 o
  -4   7   7       21.94        8.49     24.02 o
  -3   7   7        0.38       -4.91      9.53 o
  -2   7   7       74.25       68.96     12.25 o
  -1   7   7       74.33       66.61      9.15 o
   0   7   7      276.58      272.80     15.30 o
   1   7   7        3.67        9.71      9.48 o
   2   7   7       51.70       44.75      9.95 o
   3   7   7      572.23      617.12     25.76 o
   4   7   7     1011.90     1012.16     34.42 o
   5   7   7       42.28       34.57     10.94 o
   6   7   7       67.28       79.53     17.27 o
   7   7   7      266.32      240.23     24.26 o
   8   7   7       81.42      100.12     14.02 o
  -8   8   7      134.15      203.31     35.91 o
  -7   8   7      147.86      183.81     24.99 o
  -6   8   7       15.71        4.29     14.04 o
  -5   8   7      128.60      203.31     35.91 o
  -4   8   7      432.08      338.50     34.55 o
  -3   8   7     2592.17     2876.85     97.52 o
  -2   8   7      861.53      878.98     34.39 o
  -1   8   7       28.37       36.76     10.39 o
   0   8   7      561.43      546.12     39.46 o
   1   8   7      879.38      827.19     47.29 o
   2   8   7       81.97      103.32     29.58 o
   3   8   7      120.43      123.64     19.87 o
   4   8   7       76.56       72.78     14.12 o
   5   8   7       15.13       17.27     14.11 o
   6   8   7      121.03       93.42     19.87 o
   7   8   7        0.35       12.51     14.72 o
  -7   9   7        9.97       16.89     59.35 o
  -6   9   7      337.40      360.77     26.51 o
  -5   9   7       93.94      110.14     35.91 o
  -4   9   7       75.35       59.27     23.90 o
  -3   9   7      731.03      758.29     73.16 o
  -2   9   7        5.94        6.25     31.21 o
  -1   9   7      182.02      186.00     17.45 o
   0   9   7       14.62       17.19     24.31 o
   1   9   7      331.24      362.95     35.29 o
   2   9   7       54.23       34.13     34.13 o
   3   9   7       81.57       57.35     19.87 o
   4   9   7      297.51      340.14     29.84 o
   5   9   7        8.44        8.59     24.31 o
   6   9   7        0.73       -4.29     16.27 o
  -5  10   7       59.40       50.78     23.90 o
  -4  10   7       37.96       42.29     35.91 o
  -3  10   7       40.67       34.38     25.05 o
  -2  10   7      653.14      737.50     42.18 o
  -1  10   7      538.56      531.35     35.18 o
   0  10   7       18.03       -0.03     21.88 o
   1  10   7       20.24        8.57     14.00 o
   2  10   7        9.24        0.00     24.25 o
   3  10   7       60.43       42.89     21.95 o
   4  10   7      112.97       85.58     34.30 o
  -2  11   7      176.71      172.29     29.64 o
  -1  11   7      243.67      293.70     29.67 o
   0  11   7       31.52       48.87     28.74 o
  -1 -15   8      161.66      139.78     24.37 o
   0 -15   8      266.49      265.16     68.95 o
   1 -15   8        2.22        8.57     24.37 o
   2 -15   8      280.22      295.82     41.29 o
  -4 -14   8       12.09        4.31     14.01 o
  -3 -14   8       15.45       11.44     19.86 o
  -2 -14   8       24.08       24.01     14.59 o
  -1 -14   8       38.48       11.42     10.86 o
   0 -14   8       67.99       68.79     19.87 o
   1 -14   8      193.84      208.78     32.96 o
   2 -14   8       21.38       -8.57     24.37 o
   3 -14   8        0.06      -10.30     34.38 o
   4 -14   8       39.46       51.53     36.38 o
   5 -14   8      145.34      140.20     28.54 o
  -6 -13   8      170.91      157.23     28.67 o
  -5 -13   8      131.93      116.28     22.00 o
  -4 -13   8      190.15      205.79     22.00 o
  -3 -13   8       83.61      104.19     19.90 o
  -2 -13   8       83.48       66.26     10.86 o
  -1 -13   8       20.94       14.76      9.52 o
   0 -13   8      370.46      388.03     20.24 o
   1 -13   8       75.40       47.30     14.02 o
   2 -13   8       24.46       30.14     14.02 o
   3 -13   8      221.34      241.66     28.57 o
   4 -13   8       84.82      137.37     36.38 o
   5 -13   8      595.99      576.54     48.54 o
   6 -13   8        4.08       44.58     28.54 o
   7 -13   8       23.50      -25.72     25.72 o
  -7 -12   8       65.49       74.30     19.80 o
  -6 -12   8       32.29       27.16     11.12 o
  -5 -12   8       20.42       14.67     10.62 o
  -4 -12   8        9.41       -8.30      8.30 o
  -3 -12   8       88.10       95.00     10.32 o
  -2 -12   8       46.85       43.00      8.62 o
  -1 -12   8       80.11       76.49     12.13 o
   0 -12   8        4.07        3.81      8.31 o
   1 -12   8      672.15      644.90     26.15 o
   2 -12   8       55.78       58.37     14.95 o
   3 -12   8      173.84      152.16     14.03 o
   4 -12   8       59.34       42.91     18.24 o
   5 -12   8        0.09       17.15     24.25 o
   6 -12   8       62.48       68.60     36.38 o
   7 -12   8      265.97      312.74     36.39 o
   8 -12   8      254.20      302.55     36.39 o
  -8 -11   8        0.33       -8.54     22.20 o
  -7 -11   8      101.93      116.90     19.83 o
  -6 -11   8       58.63       61.59      9.15 o
  -5 -11   8      545.96      543.69     14.11 o
  -4 -11   8      175.69      154.26      8.09 o
  -3 -11   8      578.42      605.17     19.10 o
  -2 -11   8      181.84      156.97      8.88 o
  -1 -11   8      126.93      150.27     15.93 o
   0 -11   8      228.14      199.30     17.17 o
   1 -11   8      614.41      567.59     20.26 o
   2 -11   8     1042.39     1032.77     31.50 o
   3 -11   8      903.68      896.85     30.67 o
   4 -11   8      128.78      125.75     17.43 o
   5 -11   8      647.34      650.57     33.18 o
   6 -11   8       63.63       73.57     14.60 o
   7 -11   8      100.43       85.83     36.38 o
   8 -11   8       54.69       72.09     28.54 o
   9 -11   8       28.66       25.72     25.72 o
  -9 -10   8      307.16      304.80     22.50 o
  -8 -10   8      111.89      124.97     19.84 o
  -7 -10   8        9.74        8.58     17.17 o
  -6 -10   8       34.46       14.54      6.87 o
  -5 -10   8       25.78       29.70      6.36 o
  -4 -10   8       88.84       78.49      8.30 o
  -3 -10   8     1246.21     1317.87     26.75 o
  -2 -10   8       36.45       48.63      6.51 o
  -1 -10   8      532.23      467.37     12.47 o
   0 -10   8       28.27       21.49      8.59 o
   1 -10   8       93.54       79.05     12.96 o
   2 -10   8       21.87       25.81     12.38 o
   3 -10   8        0.00       13.73     12.97 o
   4 -10   8       28.55       -6.86     21.83 o
   5 -10   8     1156.52     1154.41     48.70 o
   6 -10   8      224.06      251.65     14.36 o
   7 -10   8       26.11       25.62     18.24 o
   8 -10   8       47.38       37.81     28.66 o
   9 -10   8      202.52      211.73     41.27 o
  10 -10   8        9.01       -4.26     15.16 o
 -10  -9   8      116.98      105.70     28.60 o
  -9  -9   8      241.02      220.71     31.14 o
  -8  -9   8      416.66      468.25     36.52 o
  -7  -9   8        2.53        3.83      8.90 o
  -6  -9   8      516.53      510.65     17.76 o
  -5  -9   8      117.55      113.55     11.55 o
  -4  -9   8       56.19       50.72      6.48 o
  -3  -9   8      459.59      469.40     14.02 o
  -2  -9   8      620.57      603.45     18.06 o
  -1  -9   8     1983.03     2062.91     42.92 o
   0  -9   8        0.24       11.45      7.01 o
   1  -9   8      144.31      161.12      9.98 o
   2  -9   8      240.48      241.07     25.90 o
   3  -9   8       42.08       41.30     11.43 o
   4  -9   8     3984.75     4093.28    102.97 o
   5  -9   8     1213.89     1230.87     39.67 o
   6  -9   8       45.02       50.25     16.37 o
   7  -9   8       32.22       21.36     13.93 o
   8  -9   8      333.14      362.12     24.94 o
   9  -9   8        0.73       12.85     13.93 o
  10  -9   8       42.06       73.52     24.93 o
  11  -9   8       16.38       55.74     21.95 o
 -11  -8   8      278.29      272.67     32.30 o
 -10  -8   8      137.50      108.58     33.55 o
  -9  -8   8      888.99      815.05     48.97 o
  -8  -8   8      636.29      598.90     21.65 o
  -7  -8   8      219.35      207.82     24.98 o
  -6  -8   8       19.77       15.79      7.36 o
  -5  -8   8     2006.91     2272.23     46.33 o
  -4  -8   8        3.85        1.56      7.50 o
  -3  -8   8      232.70      230.89      9.21 o
  -2  -8   8     2940.95     3110.78     49.14 o
  -1  -8   8       21.76       28.01      6.08 o
   0  -8   8        3.96        8.59      6.99 o
   1  -8   8      132.25      149.39      8.55 o
   2  -8   8       64.27       55.55      6.46 o
   3  -8   8     1260.37     1305.55     28.86 o
   4  -8   8       11.58       18.98      9.26 o
   5  -8   8      592.29      583.38     38.25 o
   6  -8   8       87.83       82.30     13.93 o
   7  -8   8        3.15       -6.93     17.80 o
   8  -8   8        8.94       17.15     24.45 o
   9  -8   8      649.69      683.63     36.94 o
  10  -8   8      126.97      126.58     19.84 o
  11  -8   8       47.35       56.33     24.93 o
 -11  -7   8       58.72       65.62     28.61 o
 -10  -7   8       83.93       79.78     33.72 o
  -9  -7   8      251.92      232.27     28.02 o
  -8  -7   8       99.92       93.03     11.02 o
  -7  -7   8      393.89      388.34     14.20 o
  -6  -7   8      104.62       96.24      8.16 o
  -5  -7   8        0.77        5.16      8.09 o
  -4  -7   8       24.82       30.88      8.07 o
  -3  -7   8        4.68        6.44      6.07 o
  -2  -7   8      320.81      305.86     12.18 o
  -1  -7   8     2235.92     2319.29     38.00 o
   0  -7   8      127.81      126.62      6.48 o
   1  -7   8       23.66       20.58      7.68 o
   2  -7   8      288.99      266.54     10.19 o
   3  -7   8      630.87      641.66     21.22 o
   4  -7   8      724.89      724.67     18.47 o
   5  -7   8        0.45        5.71      6.99 o
   6  -7   8       50.66       66.96     13.11 o
   7  -7   8      489.21      472.31     23.93 o
   8  -7   8        3.25       -8.57     18.31 o
   9  -7   8      226.84      245.49     30.15 o
  10  -7   8       12.83       22.90     19.83 o
  11  -7   8       69.68       45.80     19.83 o
 -11  -6   8        0.27       17.27     24.42 o
 -10  -6   8      160.59      153.65     16.85 o
  -9  -6   8      572.23      546.97     23.63 o
  -8  -6   8      740.48      747.65     27.42 o
  -7  -6   8     3103.69     3298.79     58.90 o
  -6  -6   8      455.79      485.68     15.25 o
  -5  -6   8     1214.54     1276.24     25.57 o
  -4  -6   8      179.53      180.08      7.30 o
  -3  -6   8       30.41       22.08      6.49 o
  -2  -6   8       22.92       41.73      6.49 o
  -1  -6   8       59.72       55.29      6.52 o
   0  -6   8       23.67       31.73      6.48 o
   1  -6   8      341.03      368.23     11.46 o
   2  -6   8      625.92      630.07     14.83 o
   3  -6   8       31.71       26.89      6.47 o
   4  -6   8       40.90       38.13      6.48 o
   5  -6   8       40.57       41.17      8.07 o
   6  -6   8       50.17       53.93     10.32 o
   7  -6   8       30.90        8.62      8.61 o
   8  -6   8      209.69      210.14     18.55 o
   9  -6   8      475.20      510.34     56.27 o
  10  -6   8       12.68       28.72     19.90 o
  11  -6   8       75.32       74.53     19.83 o
  12  -6   8       54.56       71.02     24.93 o
 -12  -5   8      132.86      139.57     36.55 o
 -11  -5   8      281.62      296.65     22.06 o
 -10  -5   8      373.78      372.57     33.84 o
  -9  -5   8     1553.26     1575.98     53.80 o
  -8  -5   8      970.43      974.08     34.40 o
  -7  -5   8      124.54      115.01      7.87 o
  -6  -5   8      579.17      624.94     14.35 o
  -5  -5   8      266.87      248.41     12.12 o
  -4  -5   8       64.51       57.74      6.45 o
  -3  -5   8      104.30      104.04      6.99 o
  -2  -5   8       38.40       41.31      7.68 o
  -1  -5   8     2406.43     2610.18     45.96 o
   0  -5   8     1840.12     1869.47     41.35 o
   1  -5   8     1232.41     1276.01     26.21 o
   2  -5   8      473.30      520.56     22.46 o
   3  -5   8      244.01      230.97     11.31 o
   4  -5   8       29.99       31.33      6.99 o
   5  -5   8        6.24        8.56      7.65 o
   6  -5   8        8.20       14.28      8.96 o
   7  -5   8      231.20      211.73     15.40 o
   8  -5   8       51.99       24.58      9.54 o
   9  -5   8       83.61       66.45     12.21 o
  10  -5   8      225.15      170.84     20.28 o
  11  -5   8       99.05       90.26     22.01 o
  12  -5   8       37.66       44.08     24.93 o
 -12  -4   8        3.88       17.15     34.13 o
 -11  -4   8        0.32        6.82     11.37 o
 -10  -4   8       44.39       57.69      9.27 o
  -9  -4   8      136.88      142.40     11.44 o
  -8  -4   8      117.12      111.03      8.28 o
  -7  -4   8       91.94       86.77      7.47 o
  -6  -4   8     1483.91     1600.42     31.93 o
  -5  -4   8      339.92      376.61     12.11 o
  -4  -4   8      240.65      238.04     10.86 o
  -3  -4   8      680.28      733.01     17.57 o
  -2  -4   8       49.84       56.75      6.25 o
  -1  -4   8      315.06      358.39     10.86 o
   0  -4   8     8258.88     8834.71    248.30 o
   1  -4   8     4251.23     4727.95     75.52 o
   2  -4   8     1576.20     1605.24     30.27 o
   3  -4   8      579.99      573.45     14.86 o
   4  -4   8      179.91      169.64     15.72 o
   5  -4   8       44.97       41.38      6.99 o
   6  -4   8      416.56      420.08     15.52 o
   7  -4   8       33.75       27.10      9.57 o
   8  -4   8      289.73      296.78     19.40 o
   9  -4   8      459.92      493.51     22.56 o
  10  -4   8      484.73      435.22     32.43 o
  11  -4   8       78.09       73.87     19.78 o
  12  -4   8        0.33      -15.00     24.76 o
 -12  -3   8       53.34       38.77     14.59 o
 -11  -3   8      531.59      520.33     40.80 o
 -10  -3   8      596.14      613.31     35.71 o
  -9  -3   8       22.50       12.77     13.28 o
  -8  -3   8       89.80       79.59      7.47 o
  -7  -3   8      112.72      103.20      7.47 o
  -6  -3   8       32.45       25.64      6.05 o
  -5  -3   8       52.39       42.72      6.05 o
  -4  -3   8      329.99      297.70     13.11 o
  -3  -3   8      687.87      670.71     15.22 o
  -2  -3   8      613.85      677.40     15.33 o
  -1  -3   8       53.05       66.87      6.91 o
   0  -3   8      225.26      227.40      7.96 o
   1  -3   8        0.65        6.79      7.59 o
   2  -3   8      179.45      205.95      7.41 o
   3  -3   8     1102.94     1135.94     26.19 o
   4  -3   8     2364.72     2511.24     73.99 o
   5  -3   8      769.92      770.11     21.73 o
   6  -3   8      352.36      375.07     15.33 o
   7  -3   8       22.77       20.60      8.89 o
   8  -3   8      470.77      467.87     20.21 o
   9  -3   8      119.12      116.37     17.17 o
  10  -3   8      102.01      100.39     17.19 o
  11  -3   8      229.70      222.98     21.68 o
  12  -3   8        3.08       22.03     25.02 o
 -12  -2   8       37.63       59.73     24.13 o
 -11  -2   8       16.53        5.68     17.06 o
 -10  -2   8       78.91       84.96     20.26 o
  -9  -2   8       11.63       -5.68     10.77 o
  -8  -2   8      128.17      156.11     12.93 o
  -7  -2   8       14.73       17.17      7.31 o
  -6  -2   8       80.34       89.01      7.28 o
  -5  -2   8      358.98      378.20     10.35 o
  -4  -2   8     1252.44     1271.36     26.41 o
  -3  -2   8       52.42       40.97      6.92 o
  -2  -2   8     2578.46     2742.50     55.95 o
  -1  -2   8      463.31      408.05     10.80 o
   0  -2   8     4612.27     5047.06    104.88 o
   1  -2   8     4138.57     4529.50     76.85 o
   2  -2   8     1062.75     1090.52     35.06 o
   3  -2   8     1665.08     1838.48     36.72 o
   4  -2   8      261.10      330.20     13.86 o
   5  -2   8       48.80       63.37      6.96 o
   6  -2   8      776.92      782.23     22.64 o
   7  -2   8     1234.87     1258.66     40.15 o
   8  -2   8      899.69      989.23     42.38 o
   9  -2   8       14.51       17.25      9.91 o
  10  -2   8        5.97       -5.74     19.90 o
  11  -2   8        9.97        8.62     14.09 o
  12  -2   8       33.77       57.44     19.90 o
 -12  -1   8       67.93       88.86     28.37 o
 -11  -1   8       30.40        3.40     11.33 o
 -10  -1   8      266.96      264.52     19.68 o
  -9  -1   8      226.43      202.13     17.11 o
  -8  -1   8      334.77      332.68     17.13 o
  -7  -1   8      292.87      289.08     14.01 o
  -6  -1   8      761.74      798.01     20.07 o
  -5  -1   8      339.83      331.17     10.81 o
  -4  -1   8      424.07      494.67     13.94 o
  -3  -1   8       37.04       44.00      7.55 o
  -2  -1   8      198.63      166.27     10.97 o
  -1  -1   8     3765.15     3839.60     75.81 o
   0  -1   8      163.03      148.28      6.91 o
   1  -1   8     1054.29     1179.61     27.72 o
   2  -1   8       38.92       42.38      6.91 o
   3  -1   8     1106.79     1176.03     30.07 o
   4  -1   8     2282.40     2614.68     49.31 o
   5  -1   8      134.85      150.33     25.73 o
   6  -1   8      134.49      128.92      9.87 o
   7  -1   8       29.82       29.30     11.37 o
   8  -1   8      396.05      419.65     25.67 o
   9  -1   8      929.89      971.54     36.01 o
  10  -1   8       60.40       55.97     14.99 o
  11  -1   8       69.01       34.35     24.40 o
  12  -1   8        6.26       40.88     22.10 o
 -12   0   8       19.71       51.28     24.19 o
 -11   0   8       26.04       27.26     17.79 o
 -10   0   8       18.66       27.22     11.33 o
  -9   0   8      349.80      358.42     17.15 o
  -8   0   8        2.45       12.80      8.53 o
  -7   0   8      141.25      133.52     19.39 o
  -6   0   8     1622.40     1599.65     37.36 o
  -5   0   8       56.00       42.66      8.53 o
  -4   0   8      922.43      910.04     25.14 o
  -3   0   8     1087.06     1145.18     26.80 o
  -2   0   8      813.35      854.96     21.55 o
  -1   0   8        0.42        2.81      6.89 o
   0   0   8      865.09      913.92     20.74 o
   1   0   8        0.20       11.28      6.91 o
   2   0   8      260.53      255.62     13.85 o
   3   0   8     1327.77     1376.68     29.70 o
   4   0   8      653.51      718.32     25.48 o
   5   0   8       62.97       60.45      7.66 o
   6   0   8        0.81        0.00      8.27 o
   7   0   8       86.98       68.49     13.98 o
   8   0   8       94.68       88.07     12.89 o
   9   0   8      278.47      253.59     17.13 o
  10   0   8      282.29      317.53     29.77 o
  11   0   8       54.31       68.59     34.63 o
  12   0   8      282.84      336.96     41.22 o
 -12   1   8        2.78       17.15     34.13 o
 -11   1   8       47.52       21.28     15.08 o
 -10   1   8       12.34       20.42     11.33 o
  -9   1   8     1619.26     1653.66     70.91 o
  -8   1   8      778.95      725.60     28.80 o
  -7   1   8      214.68      198.24     17.09 o
  -6   1   8      551.11      519.02     22.38 o
  -5   1   8      132.05      133.72     10.17 o
  -4   1   8      430.35      451.03     16.15 o
  -3   1   8      282.11      296.38     13.83 o
  -2   1   8     2999.58     3104.49     55.09 o
  -1   1   8       25.13       30.33      7.53 o
   0   1   8     1250.07     1341.16     31.38 o
   1   1   8     1998.41     2158.59     51.40 o
   2   1   8      446.01      450.69     12.85 o
   3   1   8      715.76      756.18     19.00 o
   4   1   8      220.40      208.14      9.85 o
   5   1   8      294.87      241.56     15.28 o
   6   1   8      238.18      217.92     15.27 o
   7   1   8      253.94      287.72     17.11 o
   8   1   8        4.04        2.44      9.48 o
   9   1   8       64.73       61.52     12.13 o
  10   1   8      646.33      633.16     40.03 o
  11   1   8      414.30      369.81     50.22 o
 -12   2   8      194.75      244.56     36.38 o
 -11   2   8       17.13       12.80     13.91 o
 -10   2   8       82.93      103.40     34.47 o
  -9   2   8      746.69      716.16     31.38 o
  -8   2   8       10.81       12.20      9.46 o
  -7   2   8       66.87       52.84     10.76 o
  -6   2   8      961.59     1030.26     41.00 o
  -5   2   8      317.17      313.51     17.03 o
  -4   2   8      195.46      216.03     13.86 o
  -3   2   8     1417.13     1451.58     28.56 o
  -2   2   8      634.90      723.85     18.83 o
  -1   2   8        0.13        2.78      8.79 o
   0   2   8     1127.01     1257.90     28.47 o
   1   2   8       59.81       49.86      6.91 o
   2   2   8      128.40      114.54      6.80 o
   3   2   8      103.46       99.40      6.80 o
   4   2   8      612.61      658.58     20.09 o
   5   2   8        1.41       13.66      7.65 o
   6   2   8      347.96      326.73     17.15 o
   7   2   8       24.57       25.64      8.57 o
   8   2   8     1437.42     1499.30     46.64 o
   9   2   8      125.16      146.01     19.74 o
  10   2   8      372.40      377.22     28.49 o
  11   2   8      550.84      577.70     41.23 o
 -11   3   8        2.68        0.00     19.73 o
 -10   3   8      279.86      363.06     51.80 o
  -9   3   8       14.10        8.66     24.37 o
  -8   3   8       59.34       51.22     17.09 o
  -7   3   8        2.32       -8.51      8.51 o
  -6   3   8      125.07      114.19     19.64 o
  -5   3   8      280.51      259.06     33.31 o
  -4   3   8      200.30      184.75     15.19 o
  -3   3   8        3.08        0.00      7.40 o
  -2   3   8       63.42       61.50      7.95 o
  -1   3   8      254.85      238.16     15.22 o
   0   3   8      125.27      140.50      7.96 o
   1   3   8       21.80       29.18      8.26 o
   2   3   8      363.60      345.66     14.89 o
   3   3   8       29.98       22.81      6.96 o
   4   3   8     1115.42     1045.62     26.35 o
   5   3   8      786.23      810.87     27.33 o
   6   3   8      453.02      436.58     16.28 o
   7   3   8       11.14       15.25      8.33 o
   8   3   8      474.26      486.54     27.28 o
   9   3   8       68.61       54.49     14.69 o
  10   3   8      105.26       57.07     15.32 o
  11   3   8       41.17       75.33     34.38 o
 -11   4   8       96.76       87.23     23.98 o
 -10   4   8        8.92       -5.70     19.73 o
  -9   4   8      131.19      132.83     19.71 o
  -8   4   8        1.14      -11.37     11.37 o
  -7   4   8      574.08      502.10     29.50 o
  -6   4   8      692.15      633.14     31.89 o
  -5   4   8      152.43      137.34     32.33 o
  -4   4   8      296.02      326.48     18.33 o
  -3   4   8        1.81        0.00     10.23 o
  -2   4   8       22.00       19.43      6.42 o
  -1   4   8      113.80       82.86     10.30 o
   0   4   8       15.74        1.88     10.29 o
   1   4   8      456.83      472.99     17.77 o
   2   4   8       57.16       49.85      8.58 o
   3   4   8        1.82       -6.86      7.67 o
   4   4   8       74.51       80.53      8.38 o
   5   4   8       15.97        3.43      7.67 o
   6   4   8       71.61       69.50      8.48 o
   7   4   8       43.27       40.19     17.40 o
   8   4   8      286.39      355.52     24.72 o
   9   4   8       80.89       64.87     14.00 o
  10   4   8       19.29       34.30     16.09 o
 -10   5   8      326.16      314.58     44.31 o
  -9   5   8        3.85       24.46     42.42 o
  -8   5   8       31.72       51.40     16.00 o
  -7   5   8       54.31       68.21     19.67 o
  -6   5   8      210.39      220.82     50.96 o
  -5   5   8      133.15      121.32     24.02 o
  -4   5   8      329.84      349.47     21.75 o
  -3   5   8       31.37       34.31      9.53 o
  -2   5   8       56.19       56.12     14.44 o
  -1   5   8     1119.10     1106.80     34.72 o
   0   5   8       52.38       53.15      9.80 o
   1   5   8       23.57       29.70      8.47 o
   2   5   8     4327.65     4609.35    110.53 o
   3   5   8       21.78       26.71      8.32 o
   4   5   8      343.32      303.35     15.39 o
   5   5   8      909.02      960.29     30.83 o
   6   5   8       79.46       40.31     19.96 o
   7   5   8       35.85       19.75      9.59 o
   8   5   8       57.02       63.04     19.90 o
   9   5   8        0.03        0.00     19.86 o
 -10   6   8       28.58      -17.09     19.77 o
  -9   6   8       87.81      134.04     25.39 o
  -8   6   8        0.15       -4.29     14.04 o
  -7   6   8       75.79       64.06     21.85 o
  -6   6   8      229.84      220.66     24.02 o
  -4   6   8       64.03       75.19     13.00 o
  -3   6   8     1518.61     1566.79     49.12 o
  -2   6   8     1229.04     1267.21     40.35 o
  -1   6   8     2334.73     2429.77     62.65 o
   0   6   8     2149.40     2291.01     60.49 o
   1   6   8     1324.09     1416.32     42.64 o
   2   6   8        0.48       11.38     16.90 o
   3   6   8       24.51       19.55     10.62 o
   4   6   8       77.85       86.15     12.19 o
   5   6   8      946.38      946.46     34.71 o
   6   6   8      263.00      267.97     17.34 o
   7   6   8       59.26       47.44     14.11 o
   8   6   8      729.26      679.34     39.82 o
  -9   7   8       36.87       59.35     25.39 o
  -8   7   8      662.35      711.24     39.49 o
  -7   7   8      111.55      114.16     28.64 o
  -6   7   8        6.95        8.49     24.02 o
  -5   7   8      191.88      195.45     36.03 o
  -4   7   8      181.21      121.52     14.69 o
  -3   7   8       54.65       27.64     13.14 o
  -2   7   8       80.02       83.00     14.56 o
  -1   7   8       64.32       68.42     17.08 o
   0   7   8     1351.26     1416.26     51.72 o
   1   7   8      420.81      408.47     25.59 o
   2   7   8      586.51      606.59     31.29 o
   3   7   8      130.62      145.86     17.13 o
   4   7   8        1.68       -3.45     11.49 o
   5   7   8       44.55       37.46     10.94 o
   6   7   8      184.98      180.45     19.71 o
   7   7   8       33.87       59.30     17.40 o
  -7   8   8       27.86       11.33     19.77 o
  -6   8   8       14.34       -8.49     24.02 o
  -5   8   8      176.59      220.47     50.96 o
  -4   8   8      390.20      430.27     50.89 o
  -3   8   8       10.75       -5.77     10.99 o
  -2   8   8     1733.68     1740.31     79.80 o
  -1   8   8     1065.98     1104.72     65.51 o
   0   8   8     1058.73     1123.02     52.91 o
   1   8   8       68.27       72.49     17.25 o
   2   8   8       74.29      110.16     25.73 o
   3   8   8       62.82      122.05     45.09 o
   4   8   8       46.04       57.48     19.93 o
   5   8   8      112.44       94.78     24.37 o
   6   8   8       98.79       75.33     22.02 o
  -6   9   8       13.37       10.18     33.88 o
  -5   9   8       26.78       79.88     40.63 o
  -4   9   8       91.22       61.07     33.88 o
  -3   9   8       43.41       51.27     19.73 o
  -2   9   8      618.79      623.98     48.19 o
  -1   9   8       78.33       51.24     21.87 o
   0   9   8       52.63       79.76     19.71 o
   1   9   8      202.56      223.36     19.77 o
   2   9   8      143.55      121.56     19.77 o
   3   9   8        0.53      -17.15     19.86 o
   4   9   8       12.72      -28.76     42.87 o
  -3  10   8       22.49       22.82     19.76 o
  -2  10   8        3.99      -22.94     30.85 o
  -1  10   8       38.99       17.15     19.77 o
   0  10   8       10.29       11.37     19.74 o
   1  10   8        3.18        5.73     19.77 o
   2  10   8      658.58      695.29     82.04 o
  -4 -14   9        1.46       11.44     19.86 o
  -3 -14   9       36.01       40.12     19.90 o
  -2 -14   9      218.24      248.17     22.04 o
  -1 -14   9      656.81      799.91     39.73 o
   0 -14   9      933.12      999.65     39.74 o
   1 -14   9       10.82        8.57     24.25 o
   2 -14   9       17.87       -6.91     34.30 o
   3 -14   9        1.68      -20.58     28.54 o
   4 -14   9       37.57       25.72     24.25 o
   5 -14   9      314.19      336.32     36.39 o
  -6 -13   9       35.49        4.32     14.02 o
  -5 -13   9       35.68       38.66     14.02 o
  -4 -13   9      154.84      137.71     20.29 o
  -3 -13   9       24.02       11.43     19.90 o
  -2 -13   9        9.39       30.94     19.87 o
  -1 -13   9      130.25      112.33     19.90 o
   0 -13   9       45.08       74.93     17.70 o
   1 -13   9        5.96       30.14     14.02 o
   2 -13   9      114.58      135.00     14.03 o
   3 -13   9      110.10      111.64     36.50 o
   4 -13   9        1.02       -8.57     24.25 o
   5 -13   9      288.33      264.86     28.55 o
   6 -13   9      119.70       77.18     24.25 o
   7 -13   9       27.66       68.59     36.38 o
  -7 -12   9        3.97       -4.28     21.95 o
  -6 -12   9      187.24      170.25     13.52 o
  -5 -12   9       11.83       14.67      9.49 o
  -4 -12   9      262.03      337.11     18.49 o
  -3 -12   9      245.01      266.18     15.37 o
  -2 -12   9       65.39       51.72     19.90 o
  -1 -12   9        4.62        3.48     11.54 o
   0 -12   9     1637.45     1659.83     50.57 o
   1 -12   9      274.90      307.21     20.17 o
   2 -12   9      221.50      226.46     18.52 o
   3 -12   9      156.34      174.87     14.03 o
   4 -12   9        3.65        0.00     14.00 o
   5 -12   9      417.82      344.34     36.40 o
   6 -12   9      284.36      265.27     34.31 o
   7 -12   9      561.17      578.02     53.60 o
   8 -12   9       13.03        0.00     36.38 o
  -8 -11   9      244.99      279.08     36.45 o
  -7 -11   9       26.31       21.46     14.01 o
  -6 -11   9        0.02       -2.85     10.86 o
  -5 -11   9        0.01       -3.44      8.10 o
  -4 -11   9        1.89        7.64      8.34 o
  -3 -11   9      169.54      162.35     10.39 o
  -2 -11   9       71.75       67.47      8.13 o
  -1 -11   9      758.53      812.98     27.37 o
   0 -11   9      392.10      420.81     18.54 o
   1 -11   9      376.26      351.86     20.02 o
   2 -11   9     1217.18     1224.67     38.04 o
   3 -11   9      396.60      332.22     27.60 o
   4 -11   9      101.65      101.05     10.81 o
   5 -11   9      150.87      162.83     13.91 o
   6 -11   9      146.85      146.06     34.39 o
   7 -11   9      122.87      139.61     24.25 o
   8 -11   9      120.29      112.30     24.25 o
   9 -11   9       75.01       68.76     28.57 o
  -9 -10   9       58.61       12.49     25.39 o
  -8 -10   9       98.71       68.85     24.31 o
  -7 -10   9      123.85      152.10     15.47 o
  -6 -10   9       77.27       84.16     10.92 o
  -5 -10   9        1.58        0.00     10.29 o
  -4 -10   9      171.40      131.35      9.90 o
  -3 -10   9       98.23       97.71      8.36 o
  -2 -10   9      138.31      121.03     10.41 o
  -1 -10   9      387.05      398.42     20.49 o
   0 -10   9      834.46      832.91     24.15 o
   1 -10   9        5.12       25.74      8.55 o
   2 -10   9      710.03      754.06     25.77 o
   3 -10   9     2538.37     2650.12     66.23 o
   4 -10   9       49.13       29.77     13.84 o
   5 -10   9      278.25      282.30     19.77 o
   6 -10   9        7.96       12.81     13.93 o
   7 -10   9        7.51       -4.26     15.16 o
   8 -10   9       42.90       25.62     18.29 o
   9 -10   9      206.38      184.56     24.93 o
  10 -10   9       39.39        9.81     24.93 o
 -10  -9   9       81.24       79.92     22.11 o
  -9  -9   9      515.72      580.54     48.77 o
  -8  -9   9       65.81       75.91     34.85 o
  -7  -9   9       54.98       45.80     10.88 o
  -6  -9   9       23.88       12.32      9.57 o
  -5  -9   9        5.84       -0.03      7.67 o
  -4  -9   9      496.98      491.66     14.71 o
  -3  -9   9      172.02      167.06     10.91 o
  -2  -9   9      172.04      174.78      9.61 o
  -1  -9   9       23.14       26.44      6.86 o
   0  -9   9      886.97      939.88     23.86 o
   1  -9   9       97.33       94.60      9.15 o
   2  -9   9      184.27      209.51     24.71 o
   3  -9   9      440.09      429.12     22.54 o
   4  -9   9      682.89      619.87     29.76 o
   5  -9   9       33.39       28.50      9.84 o
   6  -9   9      228.49      292.63     27.43 o
   7  -9   9      409.50      475.79     24.94 o
   8  -9   9        0.31      -11.45     19.83 o
   9  -9   9        1.50       10.36     22.69 o
  10  -9   9       11.97        4.30     13.93 o
 -10  -8   9        4.43       13.90     28.89 o
  -9  -8   9        5.98       17.27     24.43 o
  -8  -8   9      286.56      247.91     17.24 o
  -7  -8   9      720.78      711.30     38.85 o
  -6  -8   9      172.03      157.50      9.97 o
  -5  -8   9        1.77        5.72      7.01 o
  -4  -8   9      391.58      403.30     18.23 o
  -3  -8   9       48.66       47.36      8.60 o
  -2  -8   9        2.39       -2.15      6.09 o
  -1  -8   9      171.21      161.88      9.23 o
   0  -8   9       29.72       26.53      7.50 o
   1  -8   9      644.76      607.55     16.10 o
   2  -8   9       20.17       17.17      9.18 o
   3  -8   9        0.87        7.35     10.37 o
   4  -8   9     1153.55     1191.23     34.44 o
   5  -8   9      585.37      537.01     21.19 o
   6  -8   9      102.05      108.71     13.93 o
   7  -8   9     1461.20     1642.88     72.35 o
   8  -8   9     2473.45     2683.58    114.27 o
   9  -8   9      155.96      139.08     19.90 o
  10  -8   9       39.03       58.86     24.97 o
  11  -8   9       90.42       51.56     19.83 o
 -11  -7   9        1.26        6.88     28.63 o
 -10  -7   9      834.02      822.00     76.91 o
  -9  -7   9      255.90      230.21     18.63 o
  -8  -7   9        0.46       -2.17      9.22 o
  -7  -7   9      121.25      109.02     12.86 o
  -6  -7   9        2.29        6.61      6.88 o
  -5  -7   9      375.68      403.82     15.38 o
  -4  -7   9       10.42       10.56      6.86 o
  -3  -7   9        2.33        2.02      5.98 o
  -2  -7   9      325.94      339.65     14.10 o
  -1  -7   9       39.88       39.59      9.24 o
   0  -7   9      228.30      215.04     11.87 o
   1  -7   9      400.91      408.13     16.23 o
   2  -7   9       18.84       17.08      6.44 o
   3  -7   9      102.64       83.33      8.55 o
   4  -7   9     3542.43     3755.72     70.50 o
   5  -7   9     2296.03     2394.05     47.86 o
   6  -7   9      860.36      873.54     27.90 o
   7  -7   9      165.66      173.58     40.17 o
   8  -7   9      259.81      287.39     24.97 o
   9  -7   9       13.57        8.57     13.95 o
  10  -7   9       43.22       21.43     13.95 o
  11  -7   9       80.95       49.07     24.97 o
 -11  -6   9      190.74      158.40     28.89 o
 -10  -6   9      183.75      199.18     36.73 o
  -9  -6   9        0.42       -5.73     10.86 o
  -8  -6   9      170.45      166.11     16.06 o
  -7  -6   9      206.08      188.93     13.00 o
  -6  -6   9     1562.33     1662.45     34.05 o
  -5  -6   9      110.91       99.19      9.28 o
  -4  -6   9      139.24      136.92      8.09 o
  -3  -6   9      139.25      163.72      7.15 o
  -2  -6   9      267.37      238.09      9.60 o
  -1  -6   9       44.34       43.88      6.05 o
   0  -6   9      239.14      258.43      9.48 o
   1  -6   9       46.13       34.16      6.43 o
   2  -6   9      597.12      718.80     17.81 o
   3  -6   9      136.92      153.21     12.66 o
   4  -6   9      102.77      103.35      9.87 o
   5  -6   9      235.85      216.73     11.39 o
   6  -6   9      167.30      174.97     15.36 o
   7  -6   9     1010.75     1103.75     37.74 o
   8  -6   9     1186.32     1244.41     97.23 o
   9  -6   9       15.76        4.31     14.09 o
  10  -6   9        4.95       20.25     15.63 o
  11  -6   9        0.10        9.83     25.00 o
 -11  -5   9      423.86      421.43    107.44 o
 -10  -5   9      477.71      459.36     24.91 o
  -9  -5   9       17.69       -2.87     10.82 o
  -8  -5   9        3.46        2.85      6.99 o
  -7  -5   9      245.79      237.31     11.35 o
  -6  -5   9       10.72       -1.42      7.29 o
  -5  -5   9      447.73      457.80     12.56 o
  -4  -5   9      132.47      142.38      7.27 o
  -3  -5   9      103.27      105.59      7.46 o
  -2  -5   9      121.54      126.82      6.99 o
  -1  -5   9     1339.64     1489.77     26.85 o
   0  -5   9      911.69      902.48     21.68 o
   1  -5   9      492.38      458.93     13.88 o
   2  -5   9      940.95      936.71     23.62 o
   3  -5   9       18.33       17.01      6.93 o
   4  -5   9     1135.68     1132.37     28.78 o
   5  -5   9      253.73      256.40     15.28 o
   6  -5   9      729.14      751.76     24.10 o
   7  -5   9      309.66      299.56     18.77 o
   8  -5   9      102.40      122.06     19.86 o
   9  -5   9       66.70       38.90     22.12 o
  10  -5   9       39.39       44.88     13.05 o
  11  -5   9      609.74      607.59     54.66 o
 -12  -4   9       86.52       98.18     14.62 o
 -11  -4   9      179.95      178.79     32.97 o
 -10  -4   9     1167.01     1282.58    133.90 o
  -9  -4   9       50.88       51.23     11.41 o
  -8  -4   9        5.41        1.72      8.05 o
  -7  -4   9      234.19      223.43     11.46 o
  -6  -4   9      872.11      909.45     25.32 o
  -5  -4   9     2130.18     2187.60     50.38 o
  -4  -4   9      303.26      323.69     12.88 o
  -3  -4   9     1120.16     1121.73     24.84 o
  -2  -4   9      131.76      127.96      6.79 o
  -1  -4   9      869.58      931.26     20.03 o
   0  -4   9      609.27      573.43     14.55 o
   1  -4   9      577.62      627.25     18.56 o
   2  -4   9      397.46      395.72     13.88 o
   3  -4   9       55.09       50.04      6.93 o
   4  -4   9        4.08        4.83      6.80 o
   5  -4   9        1.25        8.55      6.95 o
   6  -4   9     1001.22     1064.45     37.70 o
   7  -4   9      549.67      523.60     26.08 o
   8  -4   9     1546.28     1648.60     51.62 o
   9  -4   9      161.41      182.42     17.19 o
  10  -4   9        9.01       34.40     19.86 o
  11  -4   9       49.14       32.33     22.08 o
  12  -4   9      122.99      149.75     22.42 o
 -12  -3   9       63.27       87.24     19.74 o
 -11  -3   9       62.81       65.90     19.26 o
 -10  -3   9      549.01      582.10     28.48 o
  -9  -3   9       31.31       19.40      9.42 o
  -8  -3   9      204.31      210.51     12.84 o
  -7  -3   9      279.09      265.30     14.00 o
  -6  -3   9      611.91      595.87     17.68 o
  -5  -3   9      332.03      310.58     12.93 o
  -4  -3   9        6.62       11.39      9.87 o
  -3  -3   9      236.90      257.98     15.18 o
  -2  -3   9      424.16      427.52     13.83 o
  -1  -3   9      473.51      502.82     20.16 o
   0  -3   9       43.93       55.67      7.55 o
   1  -3   9     3972.35     4123.95     93.78 o
   2  -3   9      580.78      596.39     16.33 o
   3  -3   9       11.28       19.78      6.93 o
   4  -3   9      191.07      185.90     12.03 o
   5  -3   9       28.46       10.25      7.64 o
   6  -3   9      295.87      279.47     15.24 o
   7  -3   9      998.66     1091.77     34.26 o
   8  -3   9      787.12      849.57     31.41 o
   9  -3   9       92.93       77.18     17.17 o
  10  -3   9      108.99      117.47     40.80 o
  11  -3   9      291.41      306.64     29.84 o
  12  -3   9        1.76       13.74     28.57 o
 -12  -2   9      208.51      278.12     26.17 o
 -11  -2   9      116.41      117.33     21.84 o
 -10  -2   9       20.87       22.83     15.32 o
  -9  -2   9        0.40        7.61      8.31 o
  -8  -2   9      107.41       88.00     12.10 o
  -7  -2   9       39.76       49.16      7.65 o
  -6  -2   9      431.90      408.88     13.99 o
  -5  -2   9       90.41       84.01      7.96 o
  -4  -2   9     1338.92     1439.07     37.90 o
  -3  -2   9       18.93       14.08      6.90 o
  -2  -2   9      836.02      814.18     20.75 o
  -1  -2   9     1661.85     1737.31     47.24 o
   0  -2   9       32.93       43.51      6.91 o
   1  -2   9      312.88      310.99     13.82 o
   2  -2   9      308.50      360.43     15.72 o
   3  -2   9     1051.46     1136.60     26.16 o
   4  -2   9      638.64      647.74     17.52 o
   5  -2   9      170.17      173.76     13.90 o
   6  -2   9       39.52       42.75      9.15 o
   7  -2   9     1296.54     1379.27     57.55 o
   8  -2   9      416.28      438.40     20.19 o
   9  -2   9      280.61      268.50     25.07 o
  10  -2   9       68.09       38.73     15.08 o
  11  -2   9       62.12       61.69     34.87 o
 -12  -1   9       57.32       68.26     24.13 o
 -11  -1   9      323.58      352.80     41.47 o
 -10  -1   9      553.53      574.26     31.96 o
  -9  -1   9     1131.20     1067.28     81.96 o
  -8  -1   9       10.93        0.00     10.77 o
  -7  -1   9      489.46      505.80     25.65 o
  -6  -1   9      110.43      103.33      9.01 o
  -5  -1   9      269.82      267.70     11.46 o
  -4  -1   9       56.28       56.58      7.89 o
  -3  -1   9     1392.45     1443.85     31.84 o
  -2  -1   9     1925.59     2008.76     66.99 o
  -1  -1   9      486.26      513.90     15.27 o
   0  -1   9        6.73        0.00      6.89 o
   1  -1   9     2399.98     2578.29     49.10 o
   2  -1   9        5.36        0.00      6.91 o
   3  -1   9      640.90      602.57     17.53 o
   4  -1   9      259.13      267.49     13.89 o
   5  -1   9      580.13      588.20     22.38 o
   6  -1   9     1446.00     1480.25     43.54 o
   7  -1   9        7.17        6.86     12.88 o
   8  -1   9       26.36       11.47     11.47 o
   9  -1   9     1974.20     2010.17     66.74 o
  10  -1   9        2.65      -15.05     21.98 o
  11  -1   9       23.60       -4.33     14.09 o
 -12   0   9       52.18       44.40     28.37 o
 -11   0   9       17.65       27.66     21.76 o
 -10   0   9        4.31       -4.18     21.04 o
  -9   0   9      167.64      144.62     17.13 o
  -8   0   9     1479.43     1566.08     48.83 o
  -7   0   9      223.91      248.99     24.19 o
  -6   0   9        5.99       12.84      8.62 o
  -5   0   9     1462.12     1566.58     38.70 o
  -4   0   9      746.49      785.20     23.91 o
  -3   0   9        1.95        2.82      6.91 o
  -2   0   9       51.50       49.81      6.91 o
  -1   0   9     2802.00     3011.73     54.99 o
   0   0   9       70.77       60.25      6.89 o
   1   0   9        7.10        5.64      6.91 o
   2   0   9     1042.12     1083.05     28.35 o
   3   0   9     1004.56     1105.24     30.46 o
   4   0   9       15.91        8.52      6.96 o
   5   0   9      103.77      101.08     12.44 o
   6   0   9      272.33      270.19     17.09 o
   7   0   9     1382.02     1507.78     58.41 o
   8   0   9      406.03      396.50     22.45 o
   9   0   9       61.70       51.39     19.80 o
  10   0   9       17.97       34.32     13.99 o
  11   0   9      530.15      580.89     62.81 o
 -11   1   9      585.43      604.35     40.66 o
 -10   1   9      112.56       68.29     19.67 o
  -9   1   9      671.90      618.30     29.04 o
  -8   1   9       34.37       62.85     10.04 o
  -7   1   9      194.71      165.06     17.52 o
  -6   1   9        0.39        0.00      8.51 o
  -5   1   9      233.53      218.04     19.68 o
  -4   1   9      461.71      430.80     15.23 o
  -3   1   9      165.28      179.59     13.82 o
  -2   1   9     1321.88     1309.02     31.72 o
  -1   1   9     2614.11     2736.11     53.58 o
   0   1   9        0.66       -5.62      6.89 o
   1   1   9      120.44      130.72      8.76 o
   2   1   9       26.58       33.86      7.56 o
   3   1   9      917.49      926.91     24.42 o
   4   1   9      651.18      684.04     22.93 o
   5   1   9      662.57      617.11     25.75 o
   6   1   9     1410.55     1513.77     57.90 o
   7   1   9      632.11      544.91     24.42 o
   8   1   9      224.89      202.08     22.09 o
   9   1   9      286.45      292.17     21.99 o
  10   1   9       25.46       12.82     13.99 o
  11   1   9        3.17        6.82     34.21 o
 -11   2   9       20.90        0.00     34.46 o
 -10   2   9       88.88       87.11     23.81 o
  -9   2   9       41.20       21.37     17.13 o
  -8   2   9       36.74       34.15     12.89 o
  -7   2   9     1254.85     1129.96     42.78 o
  -6   2   9      114.07      116.28     19.68 o
  -5   2   9      134.84      119.31     24.08 o
  -4   2   9       29.25       24.49     11.12 o
  -3   2   9      893.38      950.90     30.32 o
  -2   2   9      118.15      110.04     10.07 o
  -1   2   9      215.77      214.09     13.76 o
   0   2   9      481.52      474.12     18.91 o
   1   2   9      243.17      234.31     13.80 o
   2   2   9       11.55       22.71      6.95 o
   3   2   9       12.72        7.55      9.23 o
   4   2   9      461.43      479.14     18.81 o
   5   2   9       12.10        0.00      7.67 o
   6   2   9     1446.35     1530.14     49.02 o
   7   2   9      501.42      485.93     22.52 o
   8   2   9      104.42       66.94     12.40 o
   9   2   9      703.80      823.53     42.46 o
  10   2   9      269.72      279.39     28.49 o
 -11   3   9      120.61      119.83     20.94 o
 -10   3   9       20.85       -2.13     27.63 o
  -9   3   9        1.61      -11.36     19.67 o
  -8   3   9        0.05       10.23     11.37 o
  -7   3   9     1122.14     1234.29     49.29 o
  -6   3   9      484.81      412.82     29.59 o
  -5   3   9       16.57        0.00     19.64 o
  -4   3   9      546.61      574.05     25.49 o
  -3   3   9      547.53      548.66     17.59 o
  -2   3   9       22.79       23.59      7.53 o
  -1   3   9      119.87      106.82     10.15 o
   0   3   9       99.38       99.24     11.91 o
   1   3   9        1.99       -7.56      7.56 o
   2   3   9      952.41     1012.65     28.55 o
   3   3   9     1880.77     1953.50     50.37 o
   4   3   9      432.72      377.18     21.87 o
   5   3   9       62.53       57.83      9.30 o
   6   3   9        2.42        2.42      9.44 o
   7   3   9       43.77       37.88     12.98 o
   8   3   9        5.35       -7.38      9.56 o
   9   3   9      219.17      238.30     21.95 o
  10   3   9      159.21      184.42     24.94 o
 -10   4   9      209.47      216.44     28.09 o
  -9   4   9       53.24       34.16     24.38 o
  -8   4   9       68.65       79.62     19.67 o
  -7   4   9        2.84       -8.51     25.55 o
  -6   4   9      629.95      724.36     48.19 o
  -5   4   9       28.20       25.47     24.02 o
  -4   4   9      396.37      379.78     24.03 o
  -3   4   9      595.69      568.97     35.94 o
  -2   4   9       16.71       14.55      9.42 o
  -1   4   9        8.39        0.00     10.65 o
   0   4   9      864.06      899.22     33.84 o
   1   4   9       69.07       37.22     16.22 o
   2   4   9        3.01        7.29      9.45 o
   3   4   9        5.51       -6.89      7.67 o
   4   4   9      183.09      189.85     21.27 o
   5   4   9       24.32       20.70      9.05 o
   6   4   9      242.28      248.80     17.30 o
   7   4   9      527.20      616.94     29.36 o
   8   4   9      205.93      165.44     18.56 o
   9   4   9      145.62      176.00     24.98 o
  -9   5   9      225.96      229.41     24.97 o
  -8   5   9       37.91       66.18     21.85 o
  -7   5   9      254.20      290.83     41.19 o
  -6   5   9      440.96      450.94     36.04 o
  -5   5   9        2.63       16.98     24.01 o
  -4   5   9        1.10        2.85     10.87 o
  -3   5   9       22.74        5.73     10.90 o
  -2   5   9      226.02      201.62     12.98 o
  -1   5   9      674.35      692.47     28.74 o
   0   5   9     1100.88     1155.87     39.91 o
   1   5   9        0.51       14.10     10.70 o
   2   5   9      209.37      200.22     17.01 o
   3   5   9      508.29      538.49     25.63 o
   4   5   9        3.70        0.00      9.52 o
   5   5   9       13.91       13.00     17.33 o
   6   5   9      622.04      609.13     31.65 o
   7   5   9       14.22        2.94     10.98 o
   8   5   9       59.82       38.93     27.16 o
  -9   6   9        0.19       17.12     19.76 o
  -8   6   9       75.39      102.55     19.74 o
  -7   6   9      193.62      185.72     24.91 o
  -6   6   9       22.95       59.44     24.02 o
  -5   6   9      409.38      353.91     24.98 o
  -4   6   9      572.60      543.76     58.22 o
  -3   6   9      645.03      649.04     51.76 o
  -2   6   9      171.52      172.89     14.05 o
  -1   6   9      120.15      108.03     19.61 o
   0   6   9      377.10      372.94     27.00 o
   1   6   9      524.63      493.89     25.49 o
   2   6   9       26.29       34.18     10.82 o
   3   6   9      160.90      177.79     18.49 o
   4   6   9       30.43       17.27     14.11 o
   5   6   9      722.90      702.16     34.64 o
   6   6   9       14.71       -0.02     17.33 o
   7   6   9      112.47       99.15     19.93 o
   8   6   9       16.86       40.23     19.89 o
  -8   7   9        0.74       17.09     32.31 o
  -7   7   9      208.47      193.62     29.80 o
  -6   7   9       50.69       -8.49     24.02 o
  -5   7   9      226.88      255.93     36.03 o
  -4   7   9      726.06      703.55     39.44 o
  -3   7   9      122.79      111.21     19.67 o
  -2   7   9        7.69       21.36     17.10 o
  -1   7   9       33.00       17.04     25.56 o
   0   7   9       11.16       17.06     24.13 o
   1   7   9       60.31       38.32     22.18 o
   2   7   9      113.13      116.32     19.71 o
   3   7   9      199.80      231.12     22.00 o
   4   7   9       12.94       17.27     14.11 o
   5   7   9      121.45       86.42     19.93 o
   6   7   9      125.00       91.60     25.83 o
  -6   8   9       73.51       14.56     40.76 o
  -5   8   9        1.66       25.47     24.01 o
  -4   8   9      207.64      272.83     36.03 o
  -3   8   9       13.53       11.38     19.70 o
  -2   8   9      109.95      108.58     19.67 o
  -1   8   9      682.65      649.94     43.85 o
   0   8   9      242.91      200.05     28.42 o
   1   8   9      133.48      121.28     19.74 o
   2   8   9      239.07      216.99     21.93 o
   3   8   9      174.24      179.08     34.47 o
   4   8   9        8.43        0.00     43.12 o
   5   8   9       17.09       10.35     28.73 o
  -4   9   9        0.02       -3.40     28.26 o
  -3   9   9      511.28      537.64     39.49 o
  -2   9   9      190.66      172.29     29.61 o
  -1   9   9        3.38       17.09     24.16 o
   0   9   9       42.68       34.19     19.71 o
   1   9   9       58.78      -12.84     25.23 o
   2   9   9       78.52       75.85     24.89 o
   3   9   9        0.12      -25.02     25.02 o
  -3 -14  10      101.79      122.92     24.37 o
  -2 -14  10       45.94       43.04     24.37 o
  -1 -14  10       19.84        0.00     19.90 o
   0 -14  10      156.91      125.34     19.90 o
   1 -14  10       44.63       17.15     24.25 o
   2 -14  10        6.91       20.60     28.56 o
   3 -14  10      190.14      195.07     36.38 o
   4 -14  10       80.70       85.75     24.25 o
  -5 -13  10       24.85       34.46     16.27 o
  -4 -13  10      156.18      146.88     24.37 o
  -3 -13  10       97.72       82.15     15.35 o
  -2 -13  10      121.89      104.25     19.90 o
  -1 -13  10       71.13       92.15     21.76 o
   0 -13  10       45.64       43.03     14.02 o
   1 -13  10        7.08       21.47     21.27 o
   2 -13  10       20.09       30.02     15.20 o
   3 -13  10       86.67       75.61     28.57 o
   4 -13  10       90.24       60.11     25.81 o
   5 -13  10        0.40       -8.57     36.38 o
   6 -13  10       28.34       25.72     24.25 o
  -7 -12  10      116.82       34.47     34.47 o
  -6 -12  10      554.12      572.64     40.28 o
  -5 -12  10       83.46       89.10     17.00 o
  -4 -12  10        1.42        0.00      9.93 o
  -3 -12  10      163.54      140.44     12.99 o
  -2 -12  10      272.57      290.63     28.93 o
  -1 -12  10      177.37      129.91     18.49 o
   0 -12  10       89.47       92.25     20.28 o
   1 -12  10        0.05       17.13     12.96 o
   2 -12  10      101.38      103.23     14.03 o
   3 -12  10      131.23      143.97     34.94 o
   4 -12  10      185.61      190.11     19.84 o
   5 -12  10      240.09      223.26     42.97 o
   6 -12  10       87.74       42.87     36.38 o
   7 -12  10       53.27       42.87     24.25 o
  -8 -11  10        1.25        0.00     15.34 o
  -7 -11  10       17.47        0.00     11.49 o
  -6 -11  10       83.12       93.25     26.06 o
  -5 -11  10      127.04      120.62     42.88 o
  -4 -11  10      509.43      448.72     37.76 o
  -3 -11  10      359.66      344.56     17.32 o
  -2 -11  10      961.29      991.20     28.72 o
  -1 -11  10      142.84      131.82     12.13 o
   0 -11  10      355.12      377.96     15.23 o
   1 -11  10      195.82      203.38     18.54 o
   2 -11  10        3.08        0.00     17.33 o
   3 -11  10      438.19      469.06     49.97 o
   4 -11  10      141.06      120.29     16.55 o
   5 -11  10       28.13      -24.25     24.25 o
   6 -11  10       27.13       20.58     28.54 o
   7 -11  10       56.96       25.81     36.50 o
   8 -11  10      322.29      258.96     48.64 o
  -9 -10  10        0.34      -34.30     34.30 o
  -8 -10  10      667.64      750.53     41.40 o
  -7 -10  10      217.37      240.61     42.22 o
  -6 -10  10      343.43      310.79     45.50 o
  -5 -10  10      295.83      257.10     17.19 o
  -4 -10  10        3.60       -4.93      9.92 o
  -3 -10  10      649.76      598.74     33.68 o
  -2 -10  10       12.93        9.84      9.56 o
  -1 -10  10      610.15      580.06     18.89 o
   0 -10  10       61.73       55.74      9.19 o
   1 -10  10      227.08      213.68     12.08 o
   2 -10  10      996.70     1058.06     56.56 o
   3 -10  10        4.08        4.88      9.92 o
   4 -10  10     1248.33     1194.46     56.75 o
   5 -10  10      246.89      252.88     24.80 o
   6 -10  10       51.41       62.16     26.97 o
   7 -10  10       16.00       51.61     51.61 o
   8 -10  10     1883.69     2048.84     91.68 o
   9 -10  10      442.66      596.41     53.65 o
  -9  -9  10        0.04       43.01     25.64 o
  -8  -9  10      315.08      310.69     28.74 o
  -7  -9  10        0.04      -15.46     15.46 o
  -6  -9  10       80.15       85.18     19.47 o
  -5  -9  10      466.88      469.99     18.54 o
  -4  -9  10      281.50      266.90     15.91 o
  -3  -9  10       28.41       27.51      7.70 o
  -2  -9  10      719.89      789.38     20.99 o
  -1  -9  10      238.11      243.74     10.97 o
   0  -9  10        1.06        6.90      8.62 o
   1  -9  10       64.62       65.17     11.36 o
   2  -9  10        9.96       13.68      8.06 o
   3  -9  10     1693.77     1803.23     44.26 o
   4  -9  10       25.69       21.88      9.45 o
   5  -9  10       64.97       58.06     10.76 o
   6  -9  10       28.91       25.62     13.93 o
   7  -9  10        6.11       -4.26     13.93 o
   8  -9  10      331.49      364.71     48.32 o
   9  -9  10      608.78      585.91     35.34 o
  10  -9  10        4.29      -24.96     24.96 o
 -10  -8  10        0.01       17.31     24.36 o
  -9  -8  10        0.26        9.42     22.11 o
  -8  -8  10      579.79      601.97     28.22 o
  -7  -8  10      175.10      167.91     17.74 o
  -6  -8  10       55.82       34.37     14.01 o
  -5  -8  10       72.30       67.61      8.08 o
  -4  -8  10       66.43       52.15      8.98 o
  -3  -8  10       94.31       90.24      6.39 o
  -2  -8  10       62.12       51.12      6.41 o
  -1  -8  10       90.70       90.00      7.18 o
   0  -8  10       12.66       14.70      6.48 o
   1  -8  10      124.57      120.72      8.81 o
   2  -8  10      375.86      332.92     15.60 o
   3  -8  10        1.13       -8.33      8.33 o
   4  -8  10      252.91      243.14     12.15 o
   5  -8  10      462.01      440.34     22.48 o
   6  -8  10      412.82      363.50     21.05 o
   7  -8  10     1459.15     1524.69     55.61 o
   8  -8  10      170.02      192.97     19.84 o
   9  -8  10      232.35      243.21     36.62 o
  10  -8  10      174.07      163.88     25.01 o
 -10  -7  10        6.52        0.02     14.12 o
  -9  -7  10        4.35       -8.59     14.11 o
  -8  -7  10      178.06      187.47     24.44 o
  -7  -7  10      712.64      721.75     26.10 o
  -6  -7  10      374.96      360.16     18.32 o
  -5  -7  10        9.80        3.11      7.47 o
  -4  -7  10      514.39      524.19     17.62 o
  -3  -7  10        1.51        2.46      6.75 o
  -2  -7  10      155.38      139.03      7.89 o
  -1  -7  10      536.36      546.97     14.17 o
   0  -7  10      106.19       92.09      7.25 o
   1  -7  10      337.07      333.75     17.52 o
   2  -7  10     2313.04     2351.95     46.95 o
   3  -7  10      807.31      843.37     25.83 o
   4  -7  10      311.96      315.31     24.42 o
   5  -7  10      692.30      666.95     20.63 o
   6  -7  10      116.15      101.82     10.37 o
   7  -7  10        5.20       11.41     10.81 o
   8  -7  10      109.08      125.46     21.92 o
   9  -7  10      288.81      291.86     31.82 o
  10  -7  10       23.36       17.20     19.86 o
 -11  -6  10       36.83       29.86     17.49 o
 -10  -6  10       28.26       17.19     14.03 o
  -9  -6  10        0.01        3.42     11.47 o
  -8  -6  10        0.36      -12.38     12.38 o
  -7  -6  10      446.48      450.38     17.36 o
  -6  -6  10       68.31       66.83      8.81 o
  -5  -6  10      505.27      519.69     15.47 o
  -4  -6  10      817.49      853.88     22.46 o
  -3  -6  10       15.30       25.90      7.34 o
  -2  -6  10     1358.80     1442.56     32.21 o
  -1  -6  10      989.03     1018.96     23.18 o
   0  -6  10       29.69       19.94      6.98 o
   1  -6  10        9.66        6.77      7.56 o
   2  -6  10      217.22      219.33     11.30 o
   3  -6  10     1343.84     1377.55     37.04 o
   4  -6  10      628.48      656.31     21.72 o
   5  -6  10      230.83      222.97     22.08 o
   6  -6  10      624.01      654.41     25.68 o
   7  -6  10     1163.43     1285.19     74.81 o
   8  -6  10      446.13      398.31     24.91 o
   9  -6  10       36.54       17.20     19.86 o
  10  -6  10      401.51      434.71     43.02 o
  11  -6  10        2.51       -6.47     22.08 o
 -11  -5  10      106.62      113.31     30.40 o
 -10  -5  10      147.95      141.23     21.95 o
  -9  -5  10      284.14      272.50     18.35 o
  -8  -5  10      592.57      624.57     37.11 o
  -7  -5  10      166.21      156.26      8.27 o
  -6  -5  10      118.96      110.12      8.90 o
  -5  -5  10        4.57        8.49      6.93 o
  -4  -5  10      139.08      137.47     10.19 o
  -3  -5  10      685.30      727.64     20.97 o
  -2  -5  10       58.91       54.28      6.70 o
  -1  -5  10      673.41      671.24     17.34 o
   0  -5  10     3014.70     3003.14     75.67 o
   1  -5  10       59.61       49.12      7.82 o
   2  -5  10      191.10      178.61     11.29 o
   3  -5  10      257.33      257.59     18.60 o
   4  -5  10      114.64      111.09     15.24 o
   5  -5  10       58.19       55.26      9.11 o
   6  -5  10     1050.31     1102.24     33.10 o
   7  -5  10     1197.88     1287.91     48.07 o
   8  -5  10      343.20      365.61     21.93 o
   9  -5  10       72.53      101.37     20.37 o
  10  -5  10      145.53      162.23     29.17 o
  11  -5  10      223.57      192.42     29.80 o
 -11  -4  10      205.46      237.36     47.20 o
 -10  -4  10       44.74       27.38     17.49 o
  -9  -4  10       12.58        2.43     14.73 o
  -8  -4  10      131.50      139.25     15.28 o
  -7  -4  10      114.92      116.99     10.68 o
  -6  -4  10      324.10      292.88     20.08 o
  -5  -4  10     1393.90     1414.19     33.79 o
  -4  -4  10     1174.29     1300.48     31.47 o
  -3  -4  10      800.55      853.00     25.45 o
  -2  -4  10      108.04       98.55      6.41 o
  -1  -4  10      311.03      371.96     17.73 o
   0  -4  10      429.20      506.75     14.73 o
   1  -4  10      479.77      489.41     21.90 o
   2  -4  10      296.74      272.61     13.87 o
   3  -4  10      309.84      293.15     13.87 o
   4  -4  10       84.85       81.19      8.77 o
   5  -4  10      261.50      283.91     15.24 o
   6  -4  10      859.63      812.83     31.31 o
   7  -4  10      265.23      270.70     19.50 o
   8  -4  10      140.20      128.07     17.13 o
   9  -4  10       63.02       74.49     19.86 o
  10  -4  10        5.68       17.20     19.86 o
  11  -4  10       71.38       68.69     28.59 o
 -11  -3  10      127.83       94.49     24.25 o
 -10  -3  10      224.79      274.71     29.81 o
  -9  -3  10       27.43       28.41     10.77 o
  -8  -3  10      129.15      120.04     10.29 o
  -7  -3  10        2.63        0.00      7.64 o
  -6  -3  10       29.30       27.27      7.62 o
  -5  -3  10      444.17      472.04     22.92 o
  -4  -3  10     1089.39     1114.52     38.51 o
  -3  -3  10      158.72      140.45     11.66 o
  -2  -3  10      300.20      275.79     15.12 o
  -1  -3  10      601.81      550.31     15.44 o
   0  -3  10     1832.39     1983.00     48.99 o
   1  -3  10      599.03      652.21     24.33 o
   2  -3  10      246.21      246.90     13.87 o
   3  -3  10       10.93        8.49      6.93 o
   4  -3  10      716.53      769.97     27.79 o
   5  -3  10       53.60       42.56      9.13 o
   6  -3  10       17.64       24.38      9.47 o
   7  -3  10       15.53       13.68     11.39 o
   8  -3  10        0.21       -4.27     17.08 o
   9  -3  10        5.54       -6.87     13.01 o
  10  -3  10        6.51        0.00     24.25 o
  11  -3  10        1.39      -21.97     21.97 o
 -11  -2  10       25.99       25.68     24.25 o
 -10  -2  10      125.23      143.73     17.05 o
  -9  -2  10       89.08       95.86     12.98 o
  -8  -2  10       54.46       56.65      9.14 o
  -7  -2  10      811.78      829.58     26.78 o
  -6  -2  10       12.95       13.69      7.65 o
  -5  -2  10      298.42      309.34     15.99 o
  -4  -2  10       15.06       23.33      9.04 o
  -3  -2  10      716.61      756.62     28.65 o
  -2  -2  10      100.55       95.79      6.90 o
  -1  -2  10        6.42        0.00      6.90 o
   0  -2  10        0.13        0.00      6.90 o
   1  -2  10        0.22        4.64      7.41 o
   2  -2  10      367.08      396.61     13.86 o
   3  -2  10      990.08     1057.83     27.79 o
   4  -2  10       84.41       89.99      7.44 o
   5  -2  10        0.31        5.68     12.35 o
   6  -2  10        1.39       -9.48      9.48 o
   7  -2  10       38.56       19.89     10.77 o
   8  -2  10       85.39       89.39     17.09 o
   9  -2  10       10.96       28.56     19.77 o
  10  -2  10        0.60       -5.73     19.86 o
  11  -2  10      145.38      161.21     26.37 o
 -11  -1  10       23.49       16.98     15.20 o
 -10  -1  10      337.73      341.74     24.72 o
  -9  -1  10      225.02      191.98     17.03 o
  -8  -1  10        0.09       11.40     12.10 o
  -7  -1  10        0.54       -3.42      7.65 o
  -6  -1  10       23.55       28.61      9.93 o
  -5  -1  10      341.02      270.08     14.58 o
  -4  -1  10      390.29      391.29     24.58 o
  -3  -1  10      388.59      379.16     13.84 o
  -2  -1  10        0.41        1.55      7.38 o
  -1  -1  10       53.36       41.43      7.35 o
   0  -1  10       15.80       13.77      7.34 o
   1  -1  10      375.23      427.47     16.25 o
   2  -1  10       21.09       16.95      6.91 o
   3  -1  10     2051.89     2119.69     48.29 o
   4  -1  10      211.76      230.88     17.07 o
   5  -1  10      161.39      159.33     17.11 o
   6  -1  10       64.07       71.69     10.82 o
   7  -1  10      147.42      124.42     17.09 o
   8  -1  10      203.48      166.40     17.09 o
   9  -1  10       37.23       11.41     19.77 o
  10  -1  10      124.32      124.10     25.00 o
  11  -1  10      109.77      177.30     28.55 o
 -11   0  10      109.49      121.81     24.08 o
 -10   0  10        1.32        0.00     19.64 o
  -9   0  10       87.12       62.36     19.67 o
  -8   0  10       17.81       25.65     17.12 o
  -7   0  10     1274.35     1382.50     44.60 o
  -6   0  10        2.58       12.20     10.29 o
  -5   0  10      242.15      247.55     13.51 o
  -4   0  10       28.64       47.41     10.74 o
  -3   0  10     1738.17     1704.39     42.00 o
  -2   0  10       56.78       70.38      9.74 o
  -1   0  10      109.76      108.54      9.98 o
   0   0  10      188.48      167.83     13.76 o
   1   0  10      248.30      253.00     10.87 o
   2   0  10        0.80        5.64      6.91 o
   3   0  10       58.57       74.18     10.25 o
   4   0  10     1405.37     1457.89     46.52 o
   5   0  10      103.13       74.32     12.89 o
   6   0  10        4.80        7.36      9.53 o
   7   0  10      932.48      931.76     34.30 o
   8   0  10       73.77       51.36     17.11 o
   9   0  10       75.22       62.80     19.77 o
  10   0  10        1.92       -5.72     21.48 o
 -11   1  10       15.87       17.15     34.30 o
 -10   1  10        0.37       -5.66     19.70 o
  -9   1  10       17.07       11.36     19.67 o
  -8   1  10       24.48       21.92      9.44 o
  -7   1  10     1566.51     1473.42     50.33 o
  -6   1  10      429.88      337.35     28.55 o
  -5   1  10       42.60       68.03     11.33 o
  -4   1  10      237.56      188.27     17.09 o
  -3   1  10     1838.99     1934.77     54.59 o
  -2   1  10      653.25      651.24     25.29 o
  -1   1  10      217.49      204.23     15.06 o
   0   1  10      708.73      683.96     22.65 o
   1   1  10     1999.02     2219.60     53.06 o
   2   1  10      153.31      146.35     14.07 o
   3   1  10      100.04       94.58     12.80 o
   4   1  10      370.31      403.87     20.21 o
   5   1  10     1103.39     1174.31     62.51 o
   6   1  10        4.52        6.85     12.91 o
   7   1  10       47.14       45.76     10.84 o
   8   1  10      188.57      182.28     22.06 o
   9   1  10       18.84        8.56     13.99 o
  10   1  10       99.54      112.71     50.62 o
 -10   2  10      132.73      167.63     19.74 o
  -9   2  10       11.85       17.04     19.70 o
  -8   2  10       47.56       34.13     32.14 o
  -7   2  10      131.75       77.56     27.04 o
  -6   2  10       58.79      -11.41     19.77 o
  -5   2  10        7.83       25.60     24.13 o
  -4   2  10      165.21      221.15     51.12 o
  -3   2  10     2413.31     2502.46     67.16 o
  -2   2  10     2155.39     2289.27     57.18 o
  -1   2  10     1232.36     1267.32     34.09 o
   0   2  10      497.26      449.36     52.33 o
   1   2  10        4.73       -4.19      8.49 o
   2   2  10      109.55      118.21     12.18 o
   3   2  10       51.94       41.10      7.65 o
   4   2  10      661.50      679.97     25.35 o
   5   2  10      971.89      902.11     28.60 o
   6   2  10       70.32       62.12     10.37 o
   7   2  10      482.29      492.32     32.40 o
   8   2  10      219.81      193.75     26.56 o
   9   2  10       84.50       94.33     21.98 o
  10   2  10       27.60        8.53     24.13 o
 -10   3  10       63.78       62.57     19.70 o
  -9   3  10      556.79      586.53     35.18 o
  -8   3  10       12.03       12.81     15.07 o
  -7   3  10      107.10      110.70     19.71 o
  -6   3  10      106.65      128.28     24.14 o
  -5   3  10      654.05      697.08     40.79 o
  -4   3  10      168.00      127.46     13.05 o
  -3   3  10       39.52       22.53     10.62 o
  -2   3  10      374.49      379.98     21.62 o
  -1   3  10     1437.24     1465.05     57.59 o
   0   3  10       39.92       45.00     10.64 o
   1   3  10     1760.88     1855.57     52.63 o
   2   3  10      662.01      714.90     31.03 o
   3   3  10      252.61      254.49     17.15 o
   4   3  10       76.79       58.73      9.19 o
   5   3  10       23.37       22.92     12.20 o
   6   3  10        2.61       -0.01     10.32 o
   7   3  10      241.85      195.77     18.64 o
   8   3  10       60.21       91.49     17.21 o
   9   3  10       13.03        0.06     51.61 o
  -9   4  10       30.26       43.97     38.46 o
  -8   4  10       11.07        8.55     13.98 o
  -7   4  10      161.68      116.07     19.71 o
  -6   4  10        0.44        8.49     24.01 o
  -5   4  10      767.70      704.06     54.83 o
  -4   4  10       23.24       17.24     13.13 o
  -3   4  10      455.51      459.13     29.37 o
  -2   4  10     1367.60     1385.15     48.93 o
  -1   4  10        5.17       -6.73     11.22 o
   0   4  10      215.71      197.97     18.20 o
   1   4  10     2176.61     2286.29     65.52 o
   2   4  10     3061.20     3183.49     87.34 o
   3   4  10       55.64       51.26     10.82 o
   4   4  10      221.97      214.16     16.30 o
   5   4  10       56.78       46.95     10.69 o
   6   4  10      178.61      164.46     19.59 o
   7   4  10      263.69      252.71     18.70 o
   8   4  10        0.09      -14.10     14.10 o
  -9   5  10      785.00      940.32     70.10 o
  -8   5  10       20.19        5.66     19.70 o
  -7   5  10        0.79        4.29     21.82 o
  -6   5  10      270.13      204.18     28.30 o
  -5   5  10        0.36        8.49     24.01 o
  -4   5  10       39.57       24.16     13.13 o
  -3   5  10        2.97       10.23     12.91 o
  -2   5  10      128.94      157.47     19.58 o
  -1   5  10     1818.95     1891.99     68.65 o
   0   5  10       12.78        0.02     13.85 o
   1   5  10      346.14      320.92     22.20 o
   2   5  10        0.32      -12.91     12.91 o
   3   5  10       12.05       14.18     12.40 o
   4   5  10      157.61      142.05     12.18 o
   5   5  10      613.26      632.48     31.77 o
   6   5  10       20.49       20.31     11.02 o
   7   5  10      195.43      186.30     28.41 o
  -8   6  10      433.68      483.40     52.22 o
  -7   6  10       49.13       62.57     19.70 o
  -6   6  10       42.34       25.56     42.54 o
  -4   6  10      239.06      215.00     21.82 o
  -3   6  10       25.93       16.98     19.64 o
  -2   6  10      271.65      271.63     50.96 o
  -1   6  10      106.62       84.83     19.58 o
   0   6  10       85.92       84.98     19.58 o
   1   6  10     1083.96     1154.38     51.94 o
   2   6  10      322.55      353.35     30.40 o
   3   6  10      474.07      503.16     32.18 o
   4   6  10       93.43       63.29     19.93 o
   5   6  10        5.76       -2.90     15.73 o
   6   6  10       15.30       21.68     14.13 o
  -6   7  10       50.63      -26.69     40.76 o
  -5   7  10      282.34      299.79     36.04 o
  -4   7  10        7.37       28.41     19.70 o
  -3   7  10       12.57       -6.38     21.75 o
  -2   7  10      222.57      245.59     26.35 o
  -1   7  10       49.26       34.02     19.61 o
   0   7  10       56.83       96.38     19.67 o
   1   7  10        6.63      -17.05     21.79 o
   2   7  10       98.93      143.67     29.64 o
   3   7  10      455.70      444.11     37.89 o
   4   7  10       44.13       36.64     22.11 o
   5   7  10      411.12      430.58     62.38 o
  -4   8  10       17.61       44.15     33.96 o
  -3   8  10        7.21       -8.49     25.47 o
  -2   8  10        5.39       11.43     19.70 o
  -1   8  10      474.51      564.07     39.40 o
   0   8  10      133.71      126.63     24.79 o
   1   8  10       82.07       72.62     21.90 o
   2   8  10      392.66      360.10     32.12 o
   3   8  10      192.00      199.20     25.02 o
  -2 -14  11        0.09       -8.57     12.13 o
  -1 -14  11        5.62       22.90     15.35 o
   0 -14  11        9.22       -4.28     17.21 o
   1 -14  11      350.27      409.06     43.05 o
   2 -14  11      451.00      490.38     48.65 o
   3 -14  11      119.46      140.19     28.57 o
  -4 -13  11      106.85      189.71     28.66 o
  -3 -13  11        8.97       25.80     24.37 o
  -2 -13  11       80.13       68.93     19.90 o
  -1 -13  11      111.24       86.20     19.90 o
   0 -13  11      138.14      163.54     25.10 o
   1 -13  11      158.88      138.43     20.38 o
   2 -13  11      132.58      117.80     14.03 o
   3 -13  11        0.12        0.00     24.37 o
   4 -13  11       17.46        0.00     36.38 o
   5 -13  11       50.15       25.72     24.25 o
  -6 -12  11        1.32        0.00     15.47 o
  -5 -12  11       85.37      104.83     24.43 o
  -4 -12  11       93.16       94.88     24.43 o
  -3 -12  11      106.42       96.60     22.65 o
  -2 -12  11      163.23      152.64     19.96 o
  -1 -12  11       13.53       21.51     14.02 o
   0 -12  11        0.47        4.32     15.23 o
   1 -12  11       51.83       51.70     14.02 o
   2 -12  11      543.59      603.19     35.51 o
   3 -12  11      110.09      109.33     25.73 o
   4 -12  11        8.79        3.44     15.64 o
   5 -12  11       48.71       51.53     34.38 o
   6 -12  11       80.76       77.17     24.25 o
   7 -12  11      118.39      161.70     51.45 o
  -7 -11  11      312.42      305.71     28.77 o
  -6 -11  11       12.26        5.75     15.46 o
  -5 -11  11       25.98       23.01     15.46 o
  -4 -11  11       29.10       17.27     14.11 o
  -3 -11  11       49.07       63.36     19.93 o
  -2 -11  11        0.00        8.63     10.91 o
  -1 -11  11      321.63      328.02     21.13 o
   0 -11  11        0.90        7.59      9.33 o
   1 -11  11      461.01      433.99     22.52 o
   2 -11  11      228.73      213.36     12.92 o
   3 -11  11     1194.45     1269.84     53.57 o
   4 -11  11       70.24       51.53     24.25 o
   5 -11  11       14.51       17.15     24.25 o
   6 -11  11      200.09      156.44     24.26 o
   7 -11  11        0.48       17.15     24.25 o
   8 -11  11       37.86       68.70     34.38 o
  -8 -10  11       14.83       46.02     16.98 o
  -7 -10  11      212.46      236.73     28.73 o
  -6 -10  11        0.78      -28.76     34.54 o
  -5 -10  11        1.43        8.59     14.83 o
  -4 -10  11        6.89       -9.85      9.95 o
  -3 -10  11      581.65      647.83     26.81 o
  -2 -10  11      235.98      211.92     16.34 o
  -1 -10  11      370.79      342.32     15.58 o
   0 -10  11      307.31      299.68     14.77 o
   1 -10  11       70.64       83.23      9.91 o
   2 -10  11      157.30      163.79     20.41 o
   3 -10  11      546.23      507.81     24.51 o
   4 -10  11       14.94        0.00      9.78 o
   5 -10  11       77.96       42.87     25.72 o
   6 -10  11      326.76      326.20     24.84 o
   7 -10  11      825.85      891.12     45.43 o
   8 -10  11      196.59      169.25     26.31 o
   9 -10  11        1.90      -17.23     36.49 o
  -9  -9  11      137.37      171.01     68.44 o
  -8  -9  11       46.78       57.49     15.44 o
  -7  -9  11      453.95      542.10     36.51 o
  -6  -9  11      202.50      189.50     32.77 o
  -5  -9  11        1.06       -2.89     10.92 o
  -4  -9  11       95.03       89.18      9.19 o
  -3  -9  11       92.07       90.35     11.49 o
  -2  -9  11      374.86      321.43     15.26 o
  -1  -9  11      341.71      316.88     18.49 o
   0  -9  11      463.20      457.35     16.58 o
   1  -9  11      167.00      147.07      9.84 o
   2  -9  11       47.72       41.97      7.45 o
   3  -9  11     1810.30     1907.68     84.84 o
   4  -9  11     1453.02     1350.93     48.30 o
   5  -9  11       88.91       67.20      9.14 o
   6  -9  11      137.61      120.02     14.60 o
   7  -9  11        5.80      -17.15     21.95 o
   8  -9  11       18.91        6.40     21.95 o
   9  -9  11       71.00       72.47     28.69 o
  -9  -8  11       59.78       86.19     14.09 o
  -8  -8  11      183.03      218.09     52.54 o
  -7  -8  11       34.02       34.40      9.97 o
  -6  -8  11        3.67        4.90      9.51 o
  -5  -8  11       40.77       52.61      8.66 o
  -4  -8  11      171.68      154.43     10.34 o
  -3  -8  11      168.33      177.61     11.48 o
  -2  -8  11        2.85        1.32      6.89 o
  -1  -8  11      139.77      132.75     10.39 o
   0  -8  11      229.26      227.10     10.80 o
   1  -8  11       15.82       19.97      6.98 o
   2  -8  11      555.09      525.26     27.81 o
   3  -8  11      217.86      215.83     12.36 o
   4  -8  11     2598.10     2758.69     59.62 o
   5  -8  11      104.49       88.60     10.34 o
   6  -8  11     1057.74     1065.23     38.99 o
   7  -8  11      162.01      147.40     20.17 o
   8  -8  11       16.95       22.90     19.83 o
   9  -8  11       12.26       -2.52     31.82 o
  10  -8  11      200.28      174.39     22.01 o
 -10  -7  11      133.16      150.82     28.54 o
  -9  -7  11      491.56      532.43     32.31 o
  -8  -7  11        0.26      -12.87     13.99 o
  -7  -7  11     1048.77     1161.29     42.12 o
  -6  -7  11     1707.05     1825.34     53.19 o
  -5  -7  11      121.77      119.60     12.09 o
  -4  -7  11       12.87        7.57      8.26 o
  -3  -7  11        3.92       -7.17      7.33 o
  -2  -7  11      195.44      219.00     11.55 o
  -1  -7  11      302.64      316.55     12.99 o
   0  -7  11      727.39      726.78     18.18 o
   1  -7  11      237.68      258.42     13.96 o
   2  -7  11      330.61      301.30     13.94 o
   3  -7  11       15.29        7.76      7.44 o
   4  -7  11       11.81       16.98      8.49 o
   5  -7  11        4.63       22.72     10.79 o
   6  -7  11     1059.35     1044.85     42.26 o
   7  -7  11      613.64      646.59     49.15 o
   8  -7  11        4.63        0.00     13.93 o
   9  -7  11       41.10       51.66     19.86 o
  10  -7  11      637.27      735.56     56.21 o
 -10  -6  11       70.45       90.35     30.66 o
  -9  -6  11        1.12       24.07     51.19 o
  -8  -6  11       31.07       31.66      9.48 o
  -7  -6  11      110.63       79.80      9.64 o
  -6  -6  11     1629.91     1818.63     66.58 o
  -5  -6  11     1807.60     2003.53     80.89 o
  -4  -6  11      688.16      707.33     29.95 o
  -3  -6  11      298.16      260.60     15.33 o
  -2  -6  11      493.80      480.20     16.57 o
  -1  -6  11     1380.51     1354.59     29.16 o
   0  -6  11     1429.11     1474.12     28.45 o
   1  -6  11     2612.42     2623.53     63.36 o
   2  -6  11      373.68      373.96     20.18 o
   3  -6  11       83.77       83.48     12.01 o
   4  -6  11     1699.54     1761.07     46.38 o
   5  -6  11      163.78      159.10     17.05 o
   6  -6  11      935.33     1038.10     64.59 o
   7  -6  11      180.88      207.74     44.21 o
   8  -6  11        0.05      -11.40     19.80 o
   9  -6  11      495.92      472.32     32.16 o
  10  -6  11      151.48      182.36     21.98 o
 -10  -5  11        2.28       -1.50     24.01 o
  -9  -5  11      219.52      244.30     27.87 o
  -8  -5  11       40.59       33.98     17.00 o
  -7  -5  11      142.92      144.34     14.60 o
  -6  -5  11      114.92       99.91     14.01 o
  -5  -5  11      283.16      284.01     18.21 o
  -4  -5  11     1422.71     1503.52     46.14 o
  -3  -5  11       71.72       64.24     18.68 o
  -2  -5  11      517.97      524.24     16.68 o
  -1  -5  11       36.97       39.24      9.75 o
   0  -5  11     2990.72     3139.41     87.29 o
   1  -5  11       18.66       20.43      8.17 o
   2  -5  11       63.42       64.80      7.99 o
   3  -5  11       14.22       11.32      6.93 o
   4  -5  11     3069.58     3240.64     74.39 o
   5  -5  11     2085.34     2133.47     57.31 o
   6  -5  11        7.69       -8.57     12.13 o
   7  -5  11      792.83      857.37     39.58 o
   8  -5  11      474.54      519.51     30.88 o
   9  -5  11       33.29       17.20     19.86 o
  10  -5  11      193.17      193.65     35.05 o
 -11  -4  11       14.46        3.09     14.52 o
 -10  -4  11      170.11      103.72     28.83 o
  -9  -4  11      177.35      218.29     30.98 o
  -8  -4  11      134.14      146.82     16.63 o
  -7  -4  11       50.79       52.33      8.27 o
  -6  -4  11       22.72        5.69      8.27 o
  -5  -4  11      218.76      206.08     16.94 o
  -4  -4  11      566.72      604.04     25.51 o
  -3  -4  11      300.73      293.63     20.87 o
  -2  -4  11      841.42      831.12     23.54 o
  -1  -4  11      109.81      140.95     11.44 o
   0  -4  11        0.44        5.64      6.91 o
   1  -4  11     1079.95     1136.90     27.77 o
   2  -4  11     1953.00     2101.41     47.68 o
   3  -4  11        2.52       -7.61      7.61 o
   4  -4  11       52.61       54.35      9.90 o
   5  -4  11      456.41      452.72     18.68 o
   6  -4  11      942.67      993.00     46.66 o
   7  -4  11      425.18      436.34     29.69 o
   8  -4  11       63.90       80.02     19.80 o
   9  -4  11      267.66      246.16     25.05 o
  10  -4  11      139.00      130.92     22.07 o
 -11  -3  11       58.34       43.07     24.36 o
 -10  -3  11      247.76      283.82     21.93 o
  -9  -3  11        0.36      -14.75     14.75 o
  -8  -3  11      120.63      122.30     13.02 o
  -7  -3  11      463.46      443.32     17.33 o
  -6  -3  11      169.76      129.17     10.29 o
  -5  -3  11      309.77      332.32     24.14 o
  -4  -3  11      390.68      394.09     50.56 o
  -3  -3  11     1402.91     1483.45     44.21 o
  -2  -3  11     2136.41     2307.16     47.61 o
  -1  -3  11      108.11      125.37      8.72 o
   0  -3  11       92.95       85.72      7.28 o
   1  -3  11      457.80      427.41     16.27 o
   2  -3  11       86.46       60.92     10.34 o
   3  -3  11       42.22       27.55      9.08 o
   4  -3  11      204.85      211.46     17.03 o
   5  -3  11      478.33      537.40     27.10 o
   6  -3  11      669.12      682.52     29.47 o
   7  -3  11       56.26       30.73     22.16 o
   8  -3  11        8.43       17.13     17.08 o
   9  -3  11       35.96       23.57     22.62 o
  10  -3  11        0.33       21.55     25.05 o
 -11  -2  11      235.39      274.27     21.94 o
 -10  -2  11       41.43       50.53     12.96 o
  -9  -2  11      474.15      459.10     22.89 o
  -8  -2  11       14.70       22.01      9.50 o
  -7  -2  11       41.72       47.21      9.23 o
  -6  -2  11       50.59       48.45      8.53 o
  -5  -2  11        7.10       -9.84      9.84 o
  -4  -2  11      568.84      611.45     29.37 o
  -3  -2  11       57.38       55.93      8.45 o
  -2  -2  11      203.61      201.36     13.82 o
  -1  -2  11     1099.62     1147.77     30.54 o
   0  -2  11       31.57       28.14      6.90 o
   1  -2  11      202.37      200.71     17.71 o
   2  -2  11       72.32       53.58      8.00 o
   3  -2  11        9.25       12.74      8.49 o
   4  -2  11       32.36       31.65      9.46 o
   5  -2  11      564.72      593.71     25.62 o
   6  -2  11      158.22      151.99     17.11 o
   7  -2  11       34.17       17.08     17.08 o
   8  -2  11      258.93      235.26     41.23 o
   9  -2  11        0.64        0.00     24.17 o
  10  -2  11       18.30       27.78     21.92 o
 -10  -1  11       11.85        4.89     13.67 o
  -9  -1  11      126.80      130.69     19.61 o
  -8  -1  11      768.24      772.31     42.02 o
  -7  -1  11       64.33       62.98     12.15 o
  -6  -1  11       37.91       45.39      8.30 o
  -5  -1  11      639.21      580.20     29.57 o
  -4  -1  11        1.07       -5.66     10.67 o
  -3  -1  11     1726.91     1785.12     50.91 o
  -2  -1  11      211.90      170.55     15.09 o
  -1  -1  11      181.68      173.94     15.09 o
   0  -1  11      781.71      770.12     31.58 o
   1  -1  11      268.42      247.66     11.44 o
   2  -1  11     1775.76     1938.09     94.67 o
   3  -1  11      294.29      303.82     19.65 o
   4  -1  11       25.08       21.33      8.53 o
   5  -1  11      218.62      268.56     17.11 o
   6  -1  11      438.17      439.72     31.96 o
   7  -1  11       32.91       28.65     10.90 o
   8  -1  11      408.08      428.95     29.92 o
   9  -1  11       61.28       62.88     21.44 o
  10  -1  11       67.84       74.27     29.70 o
 -10   0  11      100.95       70.40     23.44 o
  -9   0  11      434.50      380.78     31.21 o
  -8   0  11      482.31      489.92     34.77 o
  -7   0  11        2.60        8.57     12.18 o
  -6   0  11      179.25      149.33     13.09 o
  -5   0  11       33.69       28.40      9.84 o
  -4   0  11       33.79       16.93      9.80 o
  -3   0  11     1000.31      894.50     33.85 o
  -2   0  11       11.32       -6.76     12.79 o
  -1   0  11      224.38      257.00     15.06 o
   0   0  11       18.31        3.74      8.16 o
   1   0  11       96.27       81.86     12.80 o
   2   0  11       71.97       58.50      9.10 o
   3   0  11     1101.43     1118.99     37.41 o
   4   0  11        0.53       -2.44      9.48 o
   5   0  11      737.92      715.47     31.36 o
   6   0  11        0.47      -11.64     11.64 o
   7   0  11      106.78       98.63     17.15 o
   8   0  11      733.91      706.49     34.45 o
   9   0  11      169.46      176.79     24.84 o
  10   0  11        2.22        8.55     24.19 o
 -10   1  11       27.86       55.40     21.82 o
  -9   1  11       40.73       39.73     19.67 o
  -8   1  11       15.51       16.98     13.89 o
  -7   1  11      145.78       95.57     29.84 o
  -6   1  11        0.40       -5.73     19.77 o
  -5   1  11      129.95       93.13     22.01 o
  -4   1  11      527.85      508.89     29.07 o
  -3   1  11      613.14      579.18     28.73 o
  -2   1  11       17.17       16.82     19.86 o
  -1   1  11      433.73      450.59     24.51 o
   0   1  11      274.17      257.52     16.84 o
   1   1  11        2.10       -4.23      8.47 o
   2   1  11        0.05       -7.27     12.18 o
   3   1  11       94.40      103.68     12.15 o
   4   1  11      122.00      120.58     12.10 o
   5   1  11       39.04       32.14      9.14 o
   6   1  11       84.46       48.22     13.03 o
   7   1  11       28.95        8.70     18.45 o
   8   1  11       13.71        2.14     27.71 o
   9   1  11      371.83      371.25     32.23 o
 -10   2  11        0.54      -17.04     24.12 o
  -9   2  11      213.04      215.24     29.52 o
  -8   2  11       26.60       22.66     19.67 o
  -7   2  11      168.98      169.77     19.76 o
  -6   2  11      329.90      317.95     28.40 o
  -5   2  11     1256.66     1260.52     60.27 o
  -4   2  11       50.87       21.22     14.97 o
  -3   2  11       38.47       16.82     15.06 o
  -2   2  11        2.82        3.35     11.22 o
  -1   2  11      188.99      163.14     19.45 o
   0   2  11        1.02      -13.73     13.73 o
   1   2  11      184.20      177.38     29.01 o
   2   2  11      103.72       94.36     16.94 o
   3   2  11      154.43      164.11     17.03 o
   4   2  11      209.26      169.27     13.33 o
   5   2  11       12.47       12.86      9.19 o
   6   2  11       39.44       29.54     10.41 o
   7   2  11        2.17        0.04     17.23 o
   8   2  11      122.89       87.35     17.19 o
   9   2  11        0.33       -4.28     13.99 o
  -9   3  11       13.31        5.72     19.70 o
  -8   3  11      134.22      108.66     19.71 o
  -7   3  11        0.33      -17.04     19.70 o
  -6   3  11       86.89       85.17     24.14 o
  -5   3  11      348.53      297.89     24.03 o
  -4   3  11       28.91       33.96     19.61 o
  -3   3  11      169.82      137.41     23.90 o
  -2   3  11      379.78      398.73     24.59 o
  -1   3  11      751.54      760.96     38.97 o
   0   3  11       93.00       99.47     19.51 o
   1   3  11       65.26       67.71     19.51 o
   2   3  11      105.85      109.32     21.77 o
   3   3  11      415.54      367.12     20.64 o
   4   3  11      224.58      192.54     23.47 o
   5   3  11      104.47       99.89     15.41 o
   6   3  11      220.38      193.42     20.41 o
   7   3  11      220.25      216.39     18.67 o
   8   3  11       98.64      103.45     22.07 o
  -8   4  11      251.95      219.80     26.29 o
  -7   4  11      256.58      252.16     27.25 o
  -6   4  11      254.03      254.39     42.55 o
  -5   4  11       88.19      102.07     24.02 o
  -4   4  11        5.91       -5.66     19.61 o
  -3   4  11      245.95      231.11     21.64 o
  -2   4  11        0.80       -8.47     17.97 o
  -1   4  11      678.77      603.97     44.96 o
   0   4  11     1484.98     1471.87     58.66 o
   1   4  11       23.85       22.58     19.58 o
   2   4  11       37.50       56.76     19.67 o
   3   4  11       81.51       72.50     17.04 o
   4   4  11      112.44       69.02     12.23 o
   5   4  11      147.09      128.28     17.34 o
   6   4  11      359.46      334.14     23.76 o
   7   4  11       92.40       90.97     17.31 o
  -7   5  11      142.50      102.74     34.30 o
  -6   5  11       33.09       17.07     24.13 o
  -5   5  11       50.09       16.98     36.14 o
  -4   5  11      145.59      217.76     24.70 o
  -3   5  11      391.59      405.68     35.51 o
  -2   5  11       15.13       -5.62     19.58 o
  -1   5  11        2.22      -11.27     19.51 o
   0   5  11       38.92       29.64     16.99 o
   1   5  11      583.15      607.99     36.68 o
   2   5  11      205.17      214.46     41.81 o
   3   5  11      263.95      276.68     24.96 o
   4   5  11      302.53      359.41     51.30 o
   5   5  11       47.93       31.24     13.16 o
   6   5  11       93.06      103.40     20.42 o
  -6   6  11        0.92       21.91     40.88 o
  -5   6  11       10.37       -8.49     24.02 o
  -4   6  11      121.22       86.97     19.64 o
  -3   6  11      614.09      601.58     39.28 o
  -2   6  11      131.33      113.74     19.61 o
  -1   6  11        7.90       25.47     24.02 o
   0   6  11      973.63      981.89     49.12 o
   1   6  11       48.75       19.16     21.78 o
   2   6  11      243.20      219.66     24.90 o
   3   6  11        9.92        0.00     51.28 o
   4   6  11       42.22       34.50     25.12 o
   5   6  11        0.09       11.54     19.99 o
  -4   7  11       38.70       24.92     26.25 o
  -3   7  11        0.01      -24.78     24.78 o
  -2   7  11       61.00       44.86     31.88 o
  -1   7  11      387.16      349.43     29.49 o
   0   7  11      205.93      197.09     26.04 o
   1   7  11      202.38      266.10     29.55 o
   2   7  11       93.21       83.50     21.91 o
   3   7  11       78.57       68.68     22.01 o
  -3 -13  12       11.97       25.91     24.43 o
  -2 -13  12       43.75       25.83     25.89 o
  -1 -13  12       56.87       46.01     19.90 o
   0 -13  12       11.61       17.20     19.90 o
   1 -13  12      208.15      256.22     19.90 o
   2 -13  12       34.24       17.27     14.02 o
   3 -13  12       69.97       86.00     36.50 o
   4 -13  12       61.02       96.48     25.72 o
  -5 -12  12       94.46      129.92     24.43 o
  -4 -12  12       83.77        8.64     24.43 o
  -3 -12  12       90.72       96.61     25.97 o
  -2 -12  12      156.63      104.51     19.96 o
  -1 -12  12        1.03      -11.49     11.49 o
   0 -12  12       34.80       22.98     19.90 o
   1 -12  12       12.14       34.55     14.11 o
   2 -12  12       25.93       34.46     19.90 o
   3 -12  12       76.68      122.16     25.12 o
   4 -12  12      458.92      494.97     29.88 o
   5 -12  12      181.76      205.98     36.38 o
   6 -12  12       68.35      112.69     51.45 o
  -6 -11  12      142.18      158.09     42.38 o
  -5 -11  12       63.30       34.46     24.37 o
  -4 -11  12       13.69       20.74     29.14 o
  -3 -11  12      145.32      122.41     19.93 o
  -2 -11  12      118.85      130.15     19.93 o
  -1 -11  12      107.00      115.51     19.90 o
   0 -11  12      101.73      103.06     18.53 o
   1 -11  12       56.17       56.04     14.12 o
   2 -11  12      257.64      284.35     47.08 o
   3 -11  12       86.61       77.34     24.25 o
   4 -11  12        4.18       -8.57     24.25 o
   5 -11  12        2.28      -17.15     24.25 o
   6 -11  12       36.32       51.45     24.25 o
   7 -11  12       13.73       20.58     68.59 o
  -7 -10  12        3.80       -4.33     42.87 o
  -6 -10  12        7.29       11.51     17.15 o
  -5 -10  12      188.99      251.65     29.62 o
  -4 -10  12      101.80       95.72     17.21 o
  -3 -10  12       10.12       31.15     13.05 o
  -2 -10  12       49.96       72.30     15.41 o
  -1 -10  12       23.57       13.75      9.45 o
   0 -10  12        2.25        6.48      9.94 o
   1 -10  12      209.70      192.39     21.93 o
   2 -10  12        0.97       -7.59      8.28 o
   3 -10  12       56.37       65.99     10.24 o
   4 -10  12      131.94      139.26     13.95 o
   5 -10  12      410.45      456.04     32.20 o
   6 -10  12        9.05       -4.27     15.12 o
   7 -10  12        2.12        4.27     13.91 o
   8 -10  12       28.11        8.66     42.95 o
  -8  -9  12        7.01       25.91     51.19 o
  -7  -9  12        4.27       40.07     17.40 o
  -6  -9  12        6.96       25.76     24.25 o
  -5  -9  12      140.17      137.75     17.15 o
  -4  -9  12       25.87        8.59     17.19 o
  -3  -9  12        9.21        5.20      9.75 o
  -2  -9  12       99.55       96.99     14.06 o
  -1  -9  12      787.46      733.45     28.56 o
   0  -9  12       52.24       21.95      7.52 o
   1  -9  12      212.07      221.23     14.70 o
   2  -9  12       66.85       68.11     10.24 o
   3  -9  12        1.76       17.20     19.80 o
   4  -9  12        3.84       -4.90     10.29 o
   5  -9  12       23.89       23.86     12.81 o
   6  -9  12      252.91      206.93     24.45 o
   7  -9  12       42.43       39.92     26.85 o
   8  -9  12      139.22      165.20     26.31 o
  -9  -8  12      351.00      352.09     74.37 o
  -8  -8  12      159.97      178.17     35.22 o
  -7  -8  12      304.07      371.37     30.64 o
  -6  -8  12       23.34       11.39     19.74 o
  -5  -8  12      345.50      371.57     26.26 o
  -4  -8  12       34.89       38.07      8.31 o
  -3  -8  12      221.33      192.68     14.00 o
  -2  -8  12      592.31      544.12     19.49 o
  -1  -8  12        0.06       -8.16      8.16 o
   0  -8  12      427.53      432.91     14.52 o
   1  -8  12      189.30      183.54     13.93 o
   2  -8  12      893.39      889.42     30.60 o
   3  -8  12      279.93      277.64     15.27 o
   4  -8  12       50.63       32.04     15.06 o
   5  -8  12      238.54      266.05     22.61 o
   6  -8  12      426.52      378.56     46.43 o
   7  -8  12      411.38      392.73     39.13 o
   8  -8  12       16.40       -5.70     19.83 o
   9  -8  12      420.80      452.18     38.49 o
  -9  -7  12      200.06      182.99     21.94 o
  -8  -7  12       24.48       25.53     24.07 o
  -7  -7  12        0.91        5.66     19.61 o
  -6  -7  12      214.27      221.80     19.61 o
  -5  -7  12        7.96       -2.43      9.45 o
  -4  -7  12       19.99       14.20     12.38 o
  -3  -7  12        6.60        0.00      9.11 o
  -2  -7  12      232.39      175.18     16.67 o
  -1  -7  12      475.48      497.90     15.69 o
   0  -7  12      314.37      289.87     13.50 o
   1  -7  12      174.85      190.30     12.89 o
   2  -7  12       14.23       12.78     12.12 o
   3  -7  12      401.29      370.25     18.26 o
   4  -7  12       18.79       25.50     10.75 o
   5  -7  12       82.58       85.16     17.35 o
   6  -7  12      679.42      670.17     41.07 o
   7  -7  12      445.38      451.48     77.21 o
   8  -7  12       56.22       68.59     19.83 o
   9  -7  12       36.05       22.85     19.83 o
  -9  -6  12       67.63       91.86     21.84 o
  -8  -6  12      359.98      379.48     40.82 o
  -7  -6  12      122.21      118.22     21.63 o
  -6  -6  12      433.21      403.01     40.63 o
  -5  -6  12      138.79      127.75     16.96 o
  -4  -6  12       22.73       14.52     11.52 o
  -3  -6  12       71.34       71.57     13.87 o
  -2  -6  12      383.97      346.95     14.67 o
  -1  -6  12      120.86      104.69      9.53 o
   0  -6  12      922.79      994.90     36.70 o
   1  -6  12     1348.26     1320.80     35.25 o
   2  -6  12     1136.73     1149.14     32.94 o
   3  -6  12      170.61      154.81     17.00 o
   4  -6  12      423.94      439.78     22.27 o
   5  -6  12     1123.98     1163.48     45.16 o
   6  -6  12     1482.33     1461.48     55.36 o
   7  -6  12       50.81       96.95     38.67 o
   8  -6  12      363.72      353.39     32.14 o
   9  -6  12       85.97       74.41     19.80 o
 -10  -5  12      445.89      373.29     41.49 o
  -9  -5  12      143.85      168.84     35.20 o
  -8  -5  12      140.13      123.97     18.29 o
  -7  -5  12      466.74      531.47     29.21 o
  -6  -5  12      807.34      921.87     33.98 o
  -5  -5  12      140.68      146.43     16.92 o
  -4  -5  12      554.55      558.11     29.40 o
  -3  -5  12      125.76       86.91     15.59 o
  -2  -5  12      483.13      485.35     22.12 o
  -1  -5  12      147.95      132.58     14.44 o
   0  -5  12      223.29      238.08     12.30 o
   1  -5  12        8.02        6.37      9.06 o
   2  -5  12     1146.63     1191.65     35.68 o
   3  -5  12      585.12      558.76     25.52 o
   4  -5  12      339.51      298.80     21.85 o
   5  -5  12      149.00      154.64     21.78 o
   6  -5  12       77.31       85.58     24.25 o
   7  -5  12      779.93      817.85     39.61 o
   8  -5  12      281.45      291.78     39.13 o
   9  -5  12        0.40      -11.46     19.80 o
  10  -5  12       14.48       26.98     26.05 o
 -10  -4  12      170.82      118.61     22.83 o
  -9  -4  12       65.46       70.49     21.87 o
  -8  -4  12       14.49       10.27     12.93 o
  -7  -4  12        4.27        7.28      9.41 o
  -6  -4  12       20.26       26.63      9.41 o
  -5  -4  12       97.90       84.51     12.76 o
  -4  -4  12     4299.04     4613.89    128.11 o
  -3  -4  12     2099.17     2324.16     61.25 o
  -2  -4  12       15.75       19.29     11.49 o
  -1  -4  12      381.16      350.27     12.20 o
   0  -4  12     2905.88     3035.41     63.46 o
   1  -4  12        8.30        7.26     10.67 o
   2  -4  12      151.15      152.80     12.78 o
   3  -4  12      238.46      205.53     24.02 o
   4  -4  12       27.72       17.04      9.80 o
   5  -4  12      202.78      222.40     21.80 o
   6  -4  12     1471.63     1515.63     55.46 o
   7  -4  12        4.19       -4.27     13.91 o
   8  -4  12      266.37      253.25     25.01 o
   9  -4  12      409.93      468.14     46.31 o
  10  -4  12       60.20       60.51     38.16 o
 -10  -3  12      188.91      188.87     26.09 o
  -9  -3  12      145.56      162.25     28.77 o
  -8  -3  12      117.04      127.56     16.63 o
  -7  -3  12       65.88       71.33     10.29 o
  -6  -3  12      182.95      194.64     21.49 o
  -5  -3  12       67.46       85.75     34.30 o
  -4  -3  12      593.35      589.41     29.37 o
  -3  -3  12       11.96       19.69     10.72 o
  -2  -3  12      839.54      845.97     33.84 o
  -1  -3  12      316.23      302.78     16.91 o
   0  -3  12      617.52      531.32     31.56 o
   1  -3  12       12.73       -2.42     14.68 o
   2  -3  12      558.43      531.35     29.37 o
   3  -3  12      361.44      368.37     37.01 o
   4  -3  12       46.23       45.46     19.67 o
   5  -3  12      184.92      194.78     34.40 o
   6  -3  12      306.45      281.27     29.68 o
   7  -3  12      653.30      704.61     42.52 o
   8  -3  12      428.10      490.64     40.54 o
   9  -3  12        6.84       17.23     22.06 o
  10  -3  12      520.13      505.66     42.35 o
 -10  -2  12      364.72      395.07     40.65 o
  -9  -2  12      222.18      189.74     32.08 o
  -8  -2  12       75.11       64.47     21.85 o
  -7  -2  12       95.44       87.55     15.23 o
  -6  -2  12     1055.23     1170.72     43.49 o
  -5  -2  12       59.77       80.18     15.33 o
  -4  -2  12      935.34      920.40     41.75 o
  -3  -2  12      185.79      187.49     16.88 o
  -2  -2  12     4314.46     4594.27    114.10 o
  -1  -2  12      387.34      391.28     18.17 o
   0  -2  12      233.25      213.81     20.28 o
   1  -2  12       81.61       79.81     14.89 o
   2  -2  12       68.91       53.38     16.98 o
   3  -2  12     1023.57     1017.99     41.97 o
   4  -2  12        0.75       -5.67     17.21 o
   5  -2  12      122.39      133.15     19.80 o
   6  -2  12      358.74      471.55     39.85 o
   7  -2  12       12.24       -3.46     13.02 o
   8  -2  12       50.09       22.90     19.83 o
   9  -2  12        0.33        6.46     21.91 o
 -10  -1  12       95.15      157.29     21.72 o
  -9  -1  12      308.43      277.65     29.39 o
  -8  -1  12       42.45       30.91     13.04 o
  -7  -1  12      120.92      112.50     26.20 o
  -6  -1  12       86.08       79.69     19.71 o
  -5  -1  12       70.21       56.68     19.67 o
  -4  -1  12        7.40        9.66      9.37 o
  -3  -1  12      605.56      598.12     26.91 o
  -2  -1  12     1250.76     1304.38     48.10 o
  -1  -1  12     1034.51      945.84     38.96 o
   0  -1  12     1586.50     1707.90     58.53 o
   1  -1  12      470.90      541.62     29.31 o
   2  -1  12       65.18       49.75     11.65 o
   3  -1  12       21.19       -4.88      9.47 o
   4  -1  12        0.93        2.85     10.82 o
   5  -1  12       57.69       22.86     19.80 o
   6  -1  12       88.06       30.86     28.15 o
   7  -1  12      191.76      180.44     29.77 o
   8  -1  12       40.55       40.07     19.83 o
   9  -1  12        4.29      -17.17     19.83 o
  -9   0  12       27.36       31.86     32.59 o
  -8   0  12      203.94      146.59     21.78 o
  -7   0  12        9.60       20.64     13.07 o
  -6   0  12       22.14       51.03     24.02 o
  -5   0  12       55.49       33.96     25.47 o
  -4   0  12      223.41      237.95     19.55 o
  -3   0  12     1289.15     1419.47     58.01 o
  -2   0  12      147.84      150.36     24.22 o
  -1   0  12      778.30      690.82     34.70 o
   0   0  12      550.71      648.64     34.66 o
   1   0  12      849.14      916.14     41.67 o
   2   0  12       35.92       22.64      9.80 o
   3   0  12       25.31       -2.19     15.13 o
   4   0  12        5.39        2.18      9.14 o
   5   0  12       24.76      -13.91     13.91 o
   6   0  12      214.03      186.38     23.56 o
   7   0  12       42.21       28.69     19.89 o
   8   0  12      494.48      545.18     39.78 o
   9   0  12       19.45       28.62     19.83 o
  -9   1  12       14.11       17.01     19.67 o
  -8   1  12       19.89        5.71     19.67 o
  -7   1  12       68.16       55.37     31.18 o
  -6   1  12        0.38        0.00     24.01 o
  -5   1  12        0.12       11.32     16.98 o
  -4   1  12      207.99      161.23     23.90 o
  -3   1  12      186.58      164.81     19.55 o
  -2   1  12     1612.87     1666.63     61.02 o
  -1   1  12       21.14       26.97     11.21 o
   0   1  12      169.45      178.72     19.45 o
   1   1  12       17.48       -4.21     13.84 o
   2   1  12        3.32       11.32     19.61 o
   3   1  12      121.74      126.96     15.45 o
   4   1  12       70.25       48.68     12.16 o
   5   1  12      265.48      196.70     23.17 o
   6   1  12       43.55       44.82     13.00 o
   7   1  12       14.12       17.28     19.92 o
   8   1  12        1.34       17.20     19.89 o
  -9   2  12       57.03       38.99     24.81 o
  -8   2  12       24.17       28.34     19.67 o
  -7   2  12       70.66       87.38     21.82 o
  -6   2  12      221.23      196.21     24.14 o
  -5   2  12        3.96       25.47     42.45 o
  -4   2  12      677.54      644.55     41.33 o
  -3   2  12       60.31       59.49     30.03 o
  -2   2  12      125.83      120.49     23.84 o
  -1   2  12      615.63      556.80     29.18 o
   0   2  12      359.31      343.56     26.01 o
   1   2  12      947.67     1008.57     44.85 o
   2   2  12      103.95      136.59     20.07 o
   3   2  12      473.32      491.43     22.65 o
   4   2  12        0.04       14.44     12.42 o
   5   2  12      376.09      350.07     26.81 o
   6   2  12      184.73      206.94     18.72 o
   7   2  12       62.73       61.74     19.57 o
   8   2  12        0.10        5.72     19.92 o
  -8   3  12       26.20       34.13     24.09 o
  -7   3  12      150.85      137.30     21.83 o
  -6   3  12       20.25       25.56     24.13 o
  -5   3  12      562.50      582.79     50.98 o
  -4   3  12       38.34       50.95     33.96 o
  -3   3  12        0.51        0.00     33.80 o
  -2   3  12      271.80      275.81     24.58 o
  -1   3  12       35.37       56.20     19.45 o
   0   3  12      824.33      813.98     39.01 o
   1   3  12      495.35      522.12     31.73 o
   2   3  12      493.61      586.24     39.31 o
   3   3  12        0.05      -11.39     19.74 o
   4   3  12       12.67       44.57     13.71 o
   5   3  12        0.27        9.47     14.91 o
   6   3  12       89.96       88.23     17.36 o
   7   3  12      256.62      225.29     20.45 o
  -7   4  12       18.36       43.84     25.81 o
  -6   4  12      313.60      265.88     51.13 o
  -5   4  12       74.60       68.10     24.02 o
  -4   4  12       32.12       55.80     24.71 o
  -3   4  12      153.35      127.67     24.68 o
  -2   4  12       24.92       28.14     19.51 o
  -1   4  12     1235.58     1332.09     58.60 o
   0   4  12      703.49      675.28     39.06 o
   1   4  12        0.05        0.03     19.58 o
   2   4  12      125.11       90.79     19.68 o
   3   4  12      118.88       74.24     19.77 o
   4   4  12       78.76       57.47     19.90 o
   5   4  12       92.91       77.58     43.87 o
   6   4  12        3.32        5.78     20.02 o
  -6   5  12       90.46      102.15     85.16 o
  -5   5  12       48.77       33.96     24.02 o
  -4   5  12      174.06      181.21     29.45 o
  -3   5  12      311.64      303.21     29.42 o
  -2   5  12      120.99      141.13     19.52 o
  -1   5  12        0.09      -19.51     19.51 o
   0   5  12      281.10      329.85     29.33 o
   1   5  12       47.93       33.96     33.96 o
   2   5  12      793.82      873.65     60.03 o
   3   5  12      404.40      443.61     44.51 o
   4   5  12       38.05       34.49     24.25 o
   5   5  12       93.97       95.65     36.85 o
  -4   6  12      124.44      170.36     35.06 o
  -3   6  12       60.22       28.32     29.45 o
  -2   6  12       77.79       69.16     26.09 o
  -1   6  12      161.72      184.01     21.68 o
   0   6  12      399.08      408.10     34.94 o
   1   6  12       12.71       40.45     21.81 o
   2   6  12       12.32       -5.67     29.57 o
   3   6  12       43.70       22.83     29.73 o
  -2 -13  13        0.09       -8.68     25.89 o
  -1 -13  13      410.09      466.88     52.65 o
   0 -13  13       42.34       45.37     34.08 o
   1 -13  13       82.75       88.79     25.10 o
   2 -13  13      857.12      812.12     49.87 o
   3 -13  13      143.48      154.88     60.19 o
  -4 -12  13      531.87      518.51     48.83 o
  -3 -12  13      105.88      159.11     42.62 o
  -2 -12  13       91.16       80.60     19.96 o
  -1 -12  13       14.61       28.81     19.96 o
   0 -12  13      115.83      140.18     25.10 o
   1 -12  13        7.94        5.75     19.93 o
   2 -12  13      131.62      179.25     30.63 o
   3 -12  13     1285.86     1500.54    117.54 o
   4 -12  13       97.14       85.85     24.25 o
   5 -12  13       75.97       65.17     28.54 o
  -6 -11  13       36.54       65.54     28.73 o
  -5 -11  13       15.25       17.23     24.37 o
  -4 -11  13       48.46       60.31     24.37 o
  -3 -11  13      592.12      576.37     32.40 o
  -2 -11  13      113.40      104.38     19.87 o
  -1 -11  13      457.22      461.65     29.88 o
   0 -11  13      252.54      297.41     22.04 o
   1 -11  13       39.88       34.44     19.90 o
   2 -11  13       54.04       34.38     24.25 o
   3 -11  13       34.89       51.45     24.25 o
   4 -11  13        0.57        8.57     25.72 o
   5 -11  13       18.60       51.44     34.30 o
   6 -11  13       70.33       68.60     24.25 o
  -7 -10  13      149.83      184.26     28.70 o
  -6 -10  13      255.90      282.95     32.56 o
  -5 -10  13        5.38       22.86     17.23 o
  -4 -10  13        2.23        0.00     12.13 o
  -3 -10  13        3.42       -4.31     14.00 o
  -2 -10  13       46.73       34.38     19.85 o
  -1 -10  13      589.01      555.28     49.91 o
   0 -10  13        2.50        5.27     10.24 o
   1 -10  13        4.50       -2.12     10.50 o
   2 -10  13       55.74       46.51     10.30 o
   3 -10  13      138.70      132.68     23.74 o
   4 -10  13       15.09       21.22     13.82 o
   5 -10  13       11.09        8.57     18.07 o
   6 -10  13        0.08       -8.53     13.91 o
   7 -10  13      159.29      176.30     36.38 o
  -7  -9  13        5.46        8.51     24.19 o
  -6  -9  13        4.13        8.64     42.79 o
  -5  -9  13       17.00       12.83     13.98 o
  -4  -9  13       90.69       98.10     19.77 o
  -3  -9  13       38.59       34.33     13.73 o
  -2  -9  13        0.47        2.15      9.96 o
  -1  -9  13        1.11       17.26     15.42 o
   0  -9  13       31.61       25.76      8.59 o
   1  -9  13       16.07       11.51     17.30 o
   2  -9  13        0.65        0.01     10.26 o
   3  -9  13      141.62      135.04     12.38 o
   4  -9  13      375.96      408.41     32.66 o
   5  -9  13      319.79      345.85     21.76 o
   6  -9  13       11.29      -17.15     24.25 o
   7  -9  13       39.16        5.68     19.77 o
   8  -9  13        1.72       23.74     26.28 o
  -8  -8  13       75.31       77.74     16.65 o
  -7  -8  13      182.71      222.50     34.89 o
  -6  -8  13      111.54      143.11     45.47 o
  -5  -8  13       76.45       56.77     19.67 o
  -4  -8  13       23.65        6.86     17.67 o
  -3  -8  13        0.38        7.35     11.41 o
  -2  -8  13      337.56      344.66     16.32 o
  -1  -8  13       71.93       73.80     11.52 o
   0  -8  13       57.03       53.90      9.96 o
   1  -8  13      509.33      524.31     22.96 o
   2  -8  13       94.69       89.25     11.95 o
   3  -8  13      212.44      190.92     15.25 o
   4  -8  13       18.38       44.27     10.52 o
   5  -8  13       16.90       14.22     10.75 o
   6  -8  13      106.36      125.42     22.91 o
   7  -8  13      118.88       97.68     24.89 o
   8  -8  13      268.78      250.73     35.19 o
  -8  -7  13        6.48       39.64     33.88 o
  -7  -7  13       89.92       33.80     33.80 o
  -6  -7  13       71.44       55.74     11.32 o
  -5  -7  13       99.19       80.06     14.91 o
  -4  -7  13      449.95      445.92     39.88 o
  -3  -7  13       89.94      105.12     16.98 o
  -2  -7  13        0.30        0.00     10.39 o
  -1  -7  13     1026.13      998.29     33.64 o
   0  -7  13      194.89      170.80     14.52 o
   1  -7  13      531.78      497.61     22.93 o
   2  -7  13      577.65      615.13     29.27 o
   3  -7  13       54.40       34.03     10.74 o
   4  -7  13      680.02      793.81     47.59 o
   5  -7  13      232.62      236.06     24.32 o
   6  -7  13      149.65      159.97     29.38 o
   7  -7  13       67.10       57.02     19.77 o
   8  -7  13       34.50        2.13     21.95 o
  -9  -6  13       23.23       22.60     15.17 o
  -8  -6  13       17.05       16.93     25.39 o
  -7  -6  13      127.65      164.54     38.94 o
  -6  -6  13       87.41       50.67     19.51 o
  -5  -6  13        7.63        5.62     10.66 o
  -4  -6  13        1.04       -4.84      9.39 o
  -3  -6  13      750.59      773.36     39.29 o
  -2  -6  13      634.83      661.35     23.89 o
  -1  -6  13      198.13      187.68     15.92 o
   0  -6  13     1795.89     1834.08     51.81 o
   1  -6  13      103.44       91.46     12.73 o
   2  -6  13       24.12       14.15     10.74 o
   3  -6  13      328.12      277.39     18.26 o
   4  -6  13      447.31      438.25     29.40 o
   5  -6  13      154.08      183.97     19.68 o
   6  -6  13        7.98        9.29     14.58 o
   7  -6  13        2.38       34.24     19.77 o
   8  -6  13      671.83      700.75     65.81 o
   9  -6  13      169.84      105.21     26.27 o
  -9  -5  13      256.55      297.59     44.08 o
  -8  -5  13       85.46       98.93     21.54 o
  -7  -5  13       24.65       28.85     11.58 o
  -6  -5  13        4.26       11.20     19.45 o
  -5  -5  13       60.01       47.86     10.66 o
  -4  -5  13       24.83       13.49     11.23 o
  -3  -5  13      590.41      585.36     34.87 o
  -2  -5  13       12.55       14.44      9.34 o
  -1  -5  13       14.51       12.09      9.39 o
   0  -5  13        0.03       -8.25      8.25 o
   1  -5  13      320.47      282.01     19.46 o
   2  -5  13      699.13      649.36     29.31 o
   3  -5  13        5.28       29.57     13.77 o
   4  -5  13        5.37       16.98     12.05 o
   5  -5  13       38.26       28.45     19.67 o
   6  -5  13       26.26       38.41     21.84 o
   7  -5  13     1105.31     1204.11     55.42 o
   8  -5  13     1060.22     1202.63     55.52 o
   9  -5  13       27.45       17.12     19.80 o
  -9  -4  13       10.57        0.00     33.71 o
  -8  -4  13        9.79       19.23     20.50 o
  -7  -4  13       10.22       -4.21     13.74 o
  -6  -4  13      259.16      303.72     19.52 o
  -5  -4  13        6.87       12.70     16.96 o
  -4  -4  13      144.17      120.03     19.58 o
  -3  -4  13      488.35      451.50     24.59 o
  -2  -4  13      903.91      875.62     35.50 o
  -1  -4  13      531.08      484.67     23.08 o
   0  -4  13     1383.17     1302.95     41.55 o
   1  -4  13      145.49      107.44     19.45 o
   2  -4  13      377.53      328.63     19.55 o
   3  -4  13      105.65       70.41     24.37 o
   4  -4  13      354.50      303.63     19.78 o
   5  -4  13      111.73       96.76     19.74 o
   6  -4  13        0.30       45.58     19.74 o
   7  -4  13        0.02      -17.15     24.37 o
   8  -4  13      128.03      164.87     27.16 o
   9  -4  13        3.20       -9.78     26.75 o
  -9  -3  13      242.53      284.00     59.45 o
  -8  -3  13        2.48        0.00     23.90 o
  -7  -3  13        3.41       10.20     11.31 o
  -6  -3  13        3.36       34.13     34.46 o
  -5  -3  13       55.46       33.92     15.96 o
  -4  -3  13      333.01      333.72     24.64 o
  -3  -3  13      862.51      839.22     35.48 o
  -2  -3  13     1663.73     1796.31     54.58 o
  -1  -3  13      484.19      434.77     24.57 o
   0  -3  13      385.26      331.60     25.03 o
   1  -3  13     1147.68     1128.09     35.68 o
   2  -3  13       69.28       73.41     19.55 o
   3  -3  13       34.14       29.69     14.96 o
   4  -3  13      196.83      188.79     21.84 o
   5  -3  13      158.61      138.30     19.74 o
   6  -3  13      160.94      176.12     19.80 o
   7  -3  13      140.07      170.27     23.02 o
   8  -3  13       14.95       -8.66     24.49 o
   9  -3  13      375.72      381.87     35.44 o
  -9  -2  13        4.53        5.57     29.29 o
  -8  -2  13     1152.67     1251.33     58.82 o
  -7  -2  13       42.71       50.86     24.02 o
  -6  -2  13      144.52      136.71     17.05 o
  -5  -2  13      155.51      143.39     19.61 o
  -4  -2  13       55.61       -1.57     14.44 o
  -3  -2  13      168.00      182.65     19.55 o
  -2  -2  13     1369.66     1469.77     71.61 o
  -1  -2  13       12.00       16.81     11.89 o
   0  -2  13      143.32      149.07     23.24 o
   1  -2  13      234.01      229.00     19.49 o
   2  -2  13     1524.79     1677.56     68.72 o
   3  -2  13      148.86      142.37     19.64 o
   4  -2  13       25.94       28.49     19.74 o
   5  -2  13        6.93      -13.93     13.93 o
   6  -2  13      140.47       98.73     21.96 o
   7  -2  13       55.06       40.82     21.97 o
   8  -2  13      286.23      301.71     32.30 o
  -9  -1  13       36.02       27.55     25.49 o
  -8  -1  13       25.02       -5.66     19.61 o
  -7  -1  13        0.00       11.32     19.61 o
  -6  -1  13       90.77       67.93     24.02 o
  -5  -1  13      149.94      127.62     24.02 o
  -4  -1  13        0.10       -5.62      9.74 o
  -3  -1  13     1388.79     1453.78     58.69 o
  -2  -1  13      586.73      598.15     31.62 o
  -1  -1  13        7.59       -8.41     17.83 o
   0  -1  13       88.32       78.65     19.42 o
   1  -1  13        8.55       12.62     13.75 o
   2  -1  13       12.89       -8.48     13.85 o
   3  -1  13        0.02       -7.34      9.85 o
   4  -1  13        1.57        5.69     19.80 o
   5  -1  13      387.11      407.45     29.81 o
   6  -1  13      114.65       88.41     22.07 o
   7  -1  13       78.62       68.92     19.93 o
   8  -1  13        3.29       34.31     24.91 o
  -8   0  13      183.62      167.53     24.61 o
  -7   0  13       99.17      102.07     19.61 o
  -6   0  13       22.62        0.00     24.02 o
  -5   0  13       30.14       37.29     28.26 o
  -4   0  13      188.14      187.31     19.55 o
  -3   0  13      147.61      153.29     19.48 o
  -2   0  13        3.45       -5.64     19.45 o
  -1   0  13       16.24       -3.36     11.21 o
   0   0  13      995.58      933.26     41.49 o
   1   0  13        3.64        6.80     13.53 o
   2   0  13       13.04        5.62     19.58 o
   3   0  13       42.02       30.26     21.12 o
   4   0  13       66.87       73.13     15.30 o
   5   0  13       47.19       58.92     13.54 o
   6   0  13      143.15      140.73     23.95 o
   7   0  13       73.46       58.44     26.10 o
   8   0  13       10.33       38.87     22.14 o
  -8   1  13      252.03      259.98     31.95 o
  -7   1  13       13.66       11.32     19.70 o
  -6   1  13       15.74       33.96     51.11 o
  -5   1  13      477.89      444.01     40.78 o
  -4   1  13      123.26      145.62     21.64 o
  -3   1  13      120.99      109.80     19.48 o
  -2   1  13      841.85      792.34     47.62 o
  -1   1  13      249.06      252.98     33.81 o
   0   1  13      307.54      259.98     33.64 o
   1   1  13       47.09       61.94     19.51 o
   2   1  13      356.71      348.37     29.62 o
   3   1  13      353.76      394.45     29.62 o
   4   1  13      201.57      222.35     75.64 o
   5   1  13       62.02       38.00     13.07 o
   6   1  13      561.13      584.84     48.77 o
   7   1  13      456.40      432.21     31.62 o
  -7   2  13       21.18        0.00     19.70 o
  -6   2  13       63.85       59.61     24.02 o
  -5   2  13       40.03       59.44     24.02 o
  -4   2  13       18.91       -0.03     23.94 o
  -3   2  13      187.18      230.56     22.36 o
  -2   2  13      144.24      109.96     23.78 o
  -1   2  13       14.70       -5.61     19.45 o
   0   2  13      171.97      143.54     24.49 o
   1   2  13       35.00       61.93     19.51 o
   2   2  13      269.24      217.16     19.62 o
   3   2  13      165.90      142.25     29.09 o
   4   2  13      120.86      120.36     20.60 o
   5   2  13       34.39       38.94     22.17 o
   6   2  13      145.66      188.56     22.10 o
  -7   3  13       89.36      134.92     24.82 o
  -6   3  13      126.38       74.90     28.39 o
  -5   3  13        4.11      -25.47     25.47 o
  -4   3  13       10.91        5.66     19.61 o
  -3   3  13      158.68      180.46     21.63 o
  -2   3  13       17.60        5.61     19.45 o
  -1   3  13      334.99      355.44     29.17 o
   0   3  13      410.05      397.70     31.63 o
   1   3  13      152.42      169.96     36.10 o
   2   3  13        6.95       22.70     26.71 o
   3   3  13       12.08       -2.14     21.90 o
   4   3  13       51.51       45.89     19.90 o
   5   3  13      114.52       74.88     19.96 o
   6   3  13      108.26       78.16     22.26 o
  -5   4  13       66.73       85.08     24.02 o
  -4   4  13      486.59      479.17     39.24 o
  -3   4  13      283.53      335.46     29.33 o
  -2   4  13       21.91       22.53     19.51 o
  -1   4  13       25.24       25.27     21.85 o
   0   4  13        6.24        0.00     19.51 o
   1   4  13      434.23      454.64     68.50 o
   2   4  13        3.50       -5.68     19.67 o
   3   4  13      196.74      212.21     29.64 o
   4   4  13      255.36      341.38     35.43 o
  -4   5  13      108.70       66.45     31.87 o
  -3   5  13      275.95      271.46     67.95 o
  -2   5  13       29.32       12.13     24.61 o
  -1   5  13       37.49       33.80     33.80 o
   0   5  13      405.24      549.22     41.27 o
   1   5  13      273.38      249.91     31.79 o
   2   5  13       16.64       22.66     19.67 o
  -3 -12  14        6.27       17.23     24.37 o
  -2 -12  14       17.21       23.05     19.96 o
  -1 -12  14      312.54      242.56     29.90 o
   0 -12  14      130.77      147.23     25.16 o
   1 -12  14      328.60      380.58     29.87 o
   2 -12  14      126.81      138.24     25.12 o
   3 -12  14       53.83        0.00     24.25 o
  -4 -11  14        0.35        5.75     15.46 o
  -3 -11  14      122.02      151.53     22.03 o
  -2 -11  14      660.38      644.39     49.62 o
  -1 -11  14       32.00       27.97     22.04 o
   0 -11  14        0.58       -0.06     19.90 o
   1 -11  14       75.93       83.72     25.12 o
   2 -11  14       81.95       77.17     24.25 o
   3 -11  14       35.52       25.72     24.25 o
   4 -11  14       47.87       25.72     24.25 o
   5 -11  14      169.66      165.09     36.27 o
  -5 -10  14        3.10       17.15     24.25 o
  -4 -10  14        0.71      -11.39     19.77 o
  -3 -10  14        0.47       28.56     19.77 o
  -2 -10  14      371.41      446.00     29.72 o
  -1 -10  14        0.33       -8.57     14.00 o
   0 -10  14       14.94        8.57     25.72 o
   1 -10  14      291.72      291.41     46.30 o
   2 -10  14        1.75       -4.26     13.80 o
   3 -10  14        0.00        8.47     18.06 o
   4 -10  14        5.64       16.94     13.80 o
   5 -10  14      203.74      200.96     21.75 o
   6 -10  14      121.82      111.14     36.26 o
  -6  -9  14       18.95       39.88     19.74 o
  -5  -9  14      159.13      187.72     20.14 o
  -4  -9  14       57.45       51.20     19.67 o
  -3  -9  14        1.30        0.00     17.15 o
  -2  -9  14        1.04        4.35     17.15 o
  -1  -9  14       94.36       82.47     20.03 o
   0  -9  14       30.62       20.63     13.05 o
   1  -9  14       83.16       66.37     12.03 o
   2  -9  14      331.70      368.23     43.42 o
   3  -9  14       75.38       76.54     20.00 o
   4  -9  14       16.28       28.23     19.57 o
   5  -9  14       79.25       54.45     32.61 o
   6  -9  14       33.05       34.10     19.67 o
   7  -9  14        6.45      -10.25     15.38 o
  -7  -8  14       30.82        6.83     28.33 o
  -6  -8  14       52.33       67.97     23.96 o
  -5  -8  14      180.33      211.77     21.71 o
  -4  -8  14      167.68      170.84     32.06 o
  -3  -8  14       24.60        5.66     19.61 o
  -2  -8  14      143.31      119.38     20.05 o
  -1  -8  14       33.29       16.98     24.02 o
   0  -8  14      967.00      796.92     38.31 o
   1  -8  14       53.12       47.10      8.84 o
   2  -8  14       43.80       64.60     16.18 o
   3  -8  14        8.78       -4.84     13.24 o
   4  -8  14       82.38       61.75     14.52 o
   5  -8  14      362.06      340.07     29.43 o
   6  -8  14      204.42      221.03     26.16 o
   7  -8  14        4.79       39.89     19.77 o
  -7  -7  14      287.66      243.85     59.37 o
  -6  -7  14      236.16      213.52     33.48 o
  -5  -7  14       39.95       62.05     19.51 o
  -4  -7  14       15.08       11.27     19.51 o
  -3  -7  14       16.86      -10.22     11.33 o
  -2  -7  14        6.49       30.92     14.56 o
  -1  -7  14      331.75      350.03     19.52 o
   0  -7  14      466.75      431.23     26.83 o
   1  -7  14        5.00       -5.66     10.73 o
   2  -7  14      143.44      129.87     12.69 o
   3  -7  14       11.90        5.63     19.51 o
   4  -7  14       48.25       46.51     13.77 o
   5  -7  14      201.51      205.91     36.15 o
   6  -7  14      458.79      467.63     35.06 o
   7  -7  14       15.70       45.63     19.77 o
  -8  -6  14       24.21        5.64     15.05 o
  -7  -6  14      116.05      147.77     25.14 o
  -6  -6  14        5.51       22.53     19.51 o
  -5  -6  14       26.74       50.53     23.92 o
  -4  -6  14      210.15      219.14     18.24 o
  -3  -6  14       80.02       81.26     19.58 o
  -2  -6  14        9.60        4.23     16.92 o
  -1  -6  14       69.29       56.20     19.45 o
   0  -6  14        3.81       16.84     19.41 o
   1  -6  14      482.87      438.34     19.97 o
   2  -6  14       88.69      122.72     16.45 o
   3  -6  14      208.84      206.69     19.52 o
   4  -6  14        0.62        0.00     13.77 o
   5  -6  14      988.21     1050.65     52.75 o
   6  -6  14      105.40      132.47     22.94 o
   7  -6  14      370.75      401.08     46.40 o
   8  -6  14      146.70      143.90     25.00 o
  -8  -5  14       81.64       42.14     23.84 o
  -7  -5  14        8.36       22.46     19.45 o
  -6  -5  14        2.95       16.81     19.45 o
  -5  -5  14      515.79      514.75     53.79 o
  -4  -5  14      917.30      929.90    117.97 o
  -3  -5  14        4.97       -3.39     11.23 o
  -2  -5  14      429.82      396.93     21.59 o
  -1  -5  14      175.25      137.41     23.90 o
   0  -5  14       34.12       33.69     19.45 o
   1  -5  14       98.73       63.63     13.68 o
   2  -5  14        0.05        8.45     13.77 o
   3  -5  14       79.57       84.76     19.55 o
   4  -5  14       83.72       81.32     19.64 o
   5  -5  14       13.26       24.75     14.58 o
   6  -5  14      604.49      698.06     39.54 o
   7  -5  14      279.56      303.96     31.72 o
   8  -5  14        5.64        4.91     24.90 o
  -8  -4  14        8.00       28.19     26.58 o
  -7  -4  14      324.44      352.50     32.52 o
  -6  -4  14       10.05       22.53     19.51 o
  -5  -4  14       57.95       76.00     23.90 o
  -4  -4  14      588.10      555.55     59.15 o
  -3  -4  14      387.20      390.33     24.58 o
  -2  -4  14       92.64       94.06     37.44 o
  -1  -4  14      562.91      518.18     40.63 o
   0  -4  14      697.28      785.62     38.97 o
   1  -4  14       67.53       77.78     13.78 o
   2  -4  14      395.36      396.14     29.33 o
   3  -4  14        7.84       29.62     21.00 o
   4  -4  14       83.12       51.06     19.64 o
   5  -4  14      161.56      137.92     32.04 o
   6  -4  14      228.20      286.33     24.87 o
   7  -4  14       44.36       40.85     21.98 o
   8  -4  14       91.24      100.92     21.96 o
  -8  -3  14        0.90       -5.66     19.51 o
  -7  -3  14       83.63       91.71     19.55 o
  -6  -3  14      222.21      253.88     21.63 o
  -5  -3  14       12.35        5.62     16.98 o
  -4  -3  14      394.25      351.64     42.31 o
  -3  -3  14      545.54      553.60     33.08 o
  -2  -3  14      280.64      249.36     24.58 o
  -1  -3  14      753.35      807.54     39.00 o
   0  -3  14      299.44      309.61     21.58 o
   1  -3  14       17.16      -16.87     19.48 o
   2  -3  14       74.95      104.96     19.55 o
   3  -3  14        2.94       28.26     19.64 o
   4  -3  14       21.89       11.40     19.70 o
   5  -3  14       18.52       11.38     19.80 o
   6  -3  14       38.07       45.78     19.80 o
   7  -3  14        0.99        0.00     19.86 o
   8  -3  14        7.13      -24.94     24.94 o
  -8  -2  14       46.41       23.31     37.48 o
  -7  -2  14      436.09      475.57     67.96 o
  -6  -2  14       22.99       16.98     19.61 o
  -5  -2  14      110.27       84.68     23.90 o
  -4  -2  14        0.01       16.90     23.90 o
  -3  -2  14        6.32        5.64     19.54 o
  -2  -2  14       68.45       50.53     23.92 o
  -1  -2  14      530.81      506.09     29.24 o
   0  -2  14      297.03      262.91     29.70 o
   1  -2  14      200.90      193.71     19.49 o
   2  -2  14      504.55      520.90     34.41 o
   3  -2  14        1.35       11.39     19.64 o
   4  -2  14      893.97      831.15     49.43 o
   5  -2  14       96.27       73.46     24.90 o
   6  -2  14       47.92       26.98     24.94 o
   7  -2  14      395.54      401.79     32.40 o
  -8  -1  14       13.12        0.00     36.02 o
  -7  -1  14      102.73      101.96     19.61 o
  -6  -1  14      116.35      101.90     36.03 o
  -5  -1  14        4.10       50.86     33.88 o
  -4  -1  14       21.82       28.18     19.54 o
  -3  -1  14      801.02      803.30     55.42 o
  -2  -1  14      567.67      530.35     42.38 o
  -1  -1  14      318.39      318.08     29.17 o
   0  -1  14      629.25      617.97     34.73 o
   1  -1  14      143.65      136.51     32.29 o
   2  -1  14       77.02       67.79     19.58 o
   3  -1  14       15.17        5.70     19.64 o
   4  -1  14        1.06       11.38     19.80 o
   5  -1  14        0.13       11.47     19.86 o
   6  -1  14       11.10       17.23     19.92 o
   7  -1  14       31.28       17.26     19.93 o
  -7   0  14        1.16       -3.36     28.29 o
  -6   0  14       71.33       59.44     24.02 o
  -5   0  14       41.94       30.43     28.23 o
  -4   0  14        1.79      -12.69     26.93 o
  -2   0  14      165.96      165.02     21.56 o
  -1   0  14       11.66        5.61     19.45 o
   0   0  14      525.98      480.15     34.65 o
   1   0  14        1.70       12.62     13.75 o
   2   0  14      103.01      102.61     19.58 o
   3   0  14       93.19       81.62     21.22 o
   4   0  14      802.27      761.34     45.52 o
   5   0  14       13.50       40.89     21.98 o
   6   0  14       33.56        5.72     29.92 o
  -7   1  14      435.18      438.42     39.37 o
  -6   1  14        0.16      -16.98     33.96 o
  -5   1  14       70.46       33.97     24.02 o
  -4   1  14       61.75        0.00     19.55 o
  -3   1  14       23.59        5.62     19.48 o
  -2   1  14        0.97        5.64     19.45 o
  -1   1  14      171.11      163.10     24.49 o
   0   1  14        3.44      -11.21     19.42 o
   1   1  14      234.74      226.09     21.62 o
   2   1  14       14.92       22.63     19.58 o
   3   1  14       23.63       34.17     21.84 o
   4   1  14       12.17       -4.30     21.92 o
   5   1  14       52.25       74.76     29.86 o
   6   1  14       15.94      -12.33     25.58 o
  -5   2  14      102.14      110.87     24.02 o
  -4   2  14       25.58       27.52     21.64 o
  -3   2  14       91.97      102.16     19.51 o
  -2   2  14       14.08        5.61     19.45 o
  -1   2  14       32.46       27.36     21.52 o
   0   2  14       91.95       67.27     35.67 o
   1   2  14       72.43       39.40     19.51 o
   2   2  14      431.46      455.16     58.68 o
   3   2  14       19.11        0.00     24.82 o
   4   2  14      575.68      604.04     60.60 o
   5   2  14      273.24      307.71     65.70 o
  -5   3  14       35.09       12.13     40.76 o
  -4   3  14       14.06       -2.15     24.44 o
  -3   3  14       88.87       43.53     38.12 o
  -2   3  14       59.46       65.34     21.57 o
  -1   3  14     1306.04     1293.32     61.24 o
   0   3  14      218.49      220.02     29.23 o
   1   3  14       37.63       44.37     21.61 o
   2   3  14       13.01       12.73     21.71 o
   3   3  14        2.02      -21.95     24.82 o
   4   3  14        9.03       17.18     29.76 o
  -3   4  14       41.84       33.80     50.78 o
  -2   4  14        1.28        0.00     24.57 o
  -1   4  14       15.62      -14.40     31.22 o
   0   4  14       13.00       28.19     21.22 o
   1   4  14      590.35      761.71     84.63 o
  -3 -11  15      227.59      239.49     60.62 o
  -2 -11  15        8.97       11.43     19.80 o
  -1 -11  15        8.36       24.55     25.02 o
   0 -11  15      239.83      270.76     29.77 o
   1 -11  15       42.00       60.02     42.87 o
   2 -11  15        9.77        8.57     42.87 o
   3 -11  15      113.66      114.92     25.64 o
  -4 -10  15      137.48      131.07     28.48 o
  -3 -10  15      448.13      466.82     65.16 o
  -2 -10  15       30.61       45.62     21.50 o
  -1 -10  15      378.15      316.61     30.51 o
   0 -10  15        7.73        0.00     28.41 o
   1 -10  15       51.58       31.99     21.75 o
   2 -10  15       16.29       28.38     19.61 o
   3 -10  15        5.76        5.63     19.61 o
   4 -10  15      232.18      258.06     24.63 o
  -5  -9  15        0.36      -24.07     24.07 o
  -4  -9  15       43.92       59.59     17.04 o
  -3  -9  15        0.06       17.04     19.66 o
  -2  -9  15       12.42       11.38     19.70 o
  -1  -9  15       76.99       64.78     28.39 o
   0  -9  15      144.77      157.25     42.54 o
   1  -9  15      147.80      153.19     24.14 o
   2  -9  15       21.26        0.00     24.02 o
   3  -9  15       11.34       16.90     19.51 o
   4  -9  15        8.54       16.90     19.51 o
   5  -9  15      378.67      341.16     34.90 o
  -6  -8  15      327.50      423.40     58.54 o
  -5  -8  15      264.18      259.51     29.39 o
  -4  -8  15      154.12      137.04     20.17 o
  -3  -8  15      155.18      166.42     27.30 o
  -2  -8  15       28.48       16.98     24.02 o
  -1  -8  15       34.09       12.67     14.92 o
   0  -8  15     1589.42     1631.49     54.67 o
   1  -8  15      937.89      949.69     48.79 o
   2  -8  15        2.89      -11.25     19.48 o
   3  -8  15       41.26       56.29     19.48 o
   4  -8  15       44.84       81.11     19.51 o
   5  -8  15        8.20      -20.38     27.25 o
   6  -8  15      129.57       99.99     22.71 o
  -6  -7  15        0.11        0.00     19.51 o
  -5  -7  15       27.86       33.80     19.51 o
  -4  -7  15       11.76        0.00     19.51 o
  -3  -7  15      158.60      178.25     23.90 o
  -2  -7  15       59.65       93.24     24.02 o
  -1  -7  15       97.32       94.39     13.78 o
   0  -7  15      222.63      220.69     35.01 o
   1  -7  15       53.89       28.12     19.48 o
   2  -7  15       37.81       10.11     12.69 o
   3  -7  15      159.44      137.51     32.80 o
   4  -7  15      120.49      144.21     25.62 o
   5  -7  15       21.84        3.42     27.29 o
   6  -7  15      667.93      629.39     39.41 o
  -7  -6  15       26.60       53.96     59.02 o
  -6  -6  15        2.93        8.46     21.61 o
  -5  -6  15       14.82       22.48     19.51 o
  -4  -6  15       36.73       16.90     23.90 o
  -3  -6  15       59.90       76.09     23.90 o
  -2  -6  15      172.79      200.54     24.17 o
  -1  -6  15        3.26       -0.04     13.66 o
   0  -6  15        3.88       26.95     11.22 o
   1  -6  15      794.21      860.22     44.64 o
   2  -6  15      227.88      222.16     19.52 o
   3  -6  15       48.60       16.90     19.51 o
   4  -6  15       37.40       10.61     21.65 o
   5  -6  15       15.58       11.39     19.64 o
   6  -6  15      185.83      181.71     29.98 o
  -7  -5  15       26.78       31.62     27.39 o
  -6  -5  15      292.05      262.16     25.79 o
  -5  -5  15       41.43       28.14     19.51 o
  -4  -5  15       80.71       76.09     23.90 o
  -3  -5  15       51.95      101.39     23.90 o
  -2  -5  15      363.94      397.85     35.92 o
  -1  -5  15       12.23       16.87     19.45 o
   0  -5  15       27.77       61.78     19.45 o
   1  -5  15       53.75       67.45     24.48 o
   2  -5  15        0.39        0.00     13.77 o
   3  -5  15       49.93       22.62     19.54 o
   4  -5  15      249.28      204.30     29.42 o
   5  -5  15      181.01      162.95     22.37 o
   6  -5  15        0.85      -17.09     19.74 o
   7  -5  15      179.60      180.15     32.14 o
  -7  -4  15       37.99       25.36     21.62 o
  -6  -4  15       16.54       22.59     19.51 o
  -5  -4  15       98.37       99.94     28.14 o
  -4  -4  15      173.18      150.22     50.71 o
  -3  -4  15       80.57       84.53     19.51 o
  -2  -4  15      126.36      131.88     25.39 o
  -1  -4  15       42.75       12.65     14.83 o
   0  -4  15      166.32      158.96     19.45 o
   1  -4  15      225.10      248.46     41.80 o
   2  -4  15       48.34       50.72     23.83 o
   3  -4  15      145.02      122.85     24.62 o
   4  -4  15      165.90      140.45     19.64 o
   5  -4  15      517.42      544.97     45.75 o
   6  -4  15        0.01        4.31     17.17 o
  -7  -3  15       55.60       45.09     29.35 o
  -6  -3  15      152.05      145.41     21.65 o
  -5  -3  15      214.52      253.95     35.91 o
  -4  -3  15      104.78       50.78     23.90 o
  -3  -3  15       69.97       28.19     19.51 o
  -2  -3  15      114.72       94.47     22.19 o
  -1  -3  15        0.43      -12.66     13.75 o
   0  -3  15      119.43      138.76     21.57 o
   1  -3  15       43.03       33.74     19.48 o
   2  -3  15       81.02       73.35     19.55 o
   3  -3  15      118.71      110.45     19.64 o
   4  -3  15       71.19       51.20     19.70 o
   5  -3  15       81.68       68.54     19.80 o
   6  -3  15       10.21       12.92     22.07 o
  -7  -2  15        9.50      -27.17     28.26 o
  -6  -2  15       11.99        8.49     25.47 o
  -5  -2  15       95.50       93.16     23.90 o
  -4  -2  15      426.39      456.75     47.82 o
  -3  -2  15        0.54       39.47     19.54 o
  -2  -2  15        9.33        0.00     33.80 o
  -1  -2  15      782.91      792.30     41.54 o
   0  -2  15       36.45       28.12     19.48 o
   1  -2  15       33.81       11.27     19.48 o
   2  -2  15      110.17      142.04     24.59 o
   3  -2  15      256.93      309.00     29.48 o
   4  -2  15       60.83       34.21     24.00 o
   5  -2  15      355.49      397.16     35.28 o
   6  -2  15       90.34      106.59     22.07 o
  -6  -1  15        2.37        0.00     36.02 o
  -5  -1  15        0.03       -8.49     24.01 o
  -4  -1  15        3.94       -8.49     23.90 o
  -3  -1  15      352.84      360.71     29.30 o
  -2  -1  15      243.51      208.78     24.50 o
  -1  -1  15      364.59      329.23     29.17 o
   0  -1  15      148.11      181.08     19.42 o
   1  -1  15      356.90      385.77     34.71 o
   2  -1  15       94.45      107.86     19.58 o
   3  -1  15      318.47      294.28     29.52 o
   4  -1  15       15.33       -2.16     21.90 o
   5  -1  15      132.84      112.06     19.87 o
  -6   0  15      160.76      153.75     36.03 o
  -5   0  15      725.06      790.95     59.97 o
  -4   0  15      159.43      166.46     27.07 o
  -3   0  15        0.04       -4.21     21.61 o
  -2   0  15      211.59      165.48     40.52 o
  -1   0  15       49.29       81.76     24.47 o
   0   0  15      220.42      271.34     29.13 o
   1   0  15      371.22      355.42     29.23 o
   2   0  15       58.04       45.18     19.58 o
   3   0  15      142.18      119.12     24.73 o
   4   0  15        0.24        5.72     19.80 o
   5   0  15       24.61       23.75     22.85 o
  -5   1  15       11.69       33.96     40.63 o
  -4   1  15        1.37       11.28     19.54 o
  -3   1  15       58.75       61.13     21.54 o
  -2   1  15       11.59       -5.64     19.45 o
  -1   1  15      369.53      373.43     40.42 o
   0   1  15      253.85      233.61     29.17 o
   1   1  15       66.24       61.83     19.51 o
   2   1  15       21.14       24.21     24.65 o
   3   1  15      129.80      114.34     34.56 o
   4   1  15       57.67       21.52     21.98 o
  -3   2  15      176.88      212.43     31.65 o
  -2   2  15      119.10       94.18     27.99 o
  -1   2  15       31.02       33.80     33.80 o
   0   2  15       24.57       29.75     25.84 o
   1   2  15        1.70      -19.51     19.51 o
   2   2  15       15.30       12.14     29.16 o
  -2 -10  16       26.58       29.89     21.84 o
  -1 -10  16      231.04      238.23     36.76 o
   0 -10  16      125.50       93.83     24.14 o
   1 -10  16        7.94       28.38     21.29 o
   2 -10  16      129.21      156.75     40.88 o
  -3  -9  16       20.40       12.35     18.30 o
  -2  -9  16       55.79       47.63     20.02 o
  -1  -9  16      191.18      196.03     36.03 o
   0  -9  16       62.35       38.06     21.10 o
   1  -9  16       77.88       48.26     24.52 o
   2  -9  16        0.15      -24.52     24.52 o
   3  -9  16      144.27      134.79     25.87 o
  -4  -8  16      175.15      169.35     19.58 o
  -3  -8  16       29.79       22.61     19.58 o
  -2  -8  16       28.06       50.95     24.02 o
  -1  -8  16      453.95      471.54     35.46 o
   0  -8  16      540.26      502.33     48.06 o
   1  -8  16        0.08      -14.75     21.54 o
   2  -8  16       20.87       20.14     15.11 o
   3  -8  16       65.37       51.90     35.80 o
   4  -8  16       57.05       35.93     21.59 o
  -5  -7  16        0.22        2.16     21.61 o
  -4  -7  16       23.37       46.53     21.61 o
  -3  -7  16       67.33       50.78     23.90 o
  -2  -7  16        1.77        0.00     28.23 o
  -1  -7  16       90.72       52.97     24.48 o
   0  -7  16      190.86      209.82     24.46 o
   1  -7  16      108.73       96.13     24.45 o
   2  -7  16       39.78       30.21     15.11 o
   3  -7  16      273.36      257.08     31.63 o
   4  -7  16       12.87       16.90     13.77 o
   5  -7  16      124.30      114.60     24.69 o
  -5  -6  16        1.08       12.62     21.58 o
  -4  -6  16      168.89      146.22     33.89 o
  -3  -6  16      126.97      197.19     50.79 o
  -2  -6  16        0.30       16.89     21.58 o
  -1  -6  16        2.01       22.53     19.51 o
   0  -6  16      620.88      532.09     34.74 o
   1  -6  16       21.07       33.63     24.45 o
   2  -6  16       12.00      -14.34     14.34 o
   3  -6  16       49.85       16.90     19.51 o
   4  -6  16       19.42        4.25     17.00 o
   5  -6  16      164.41      192.62     34.99 o
  -5  -5  16        1.72        5.60     19.51 o
  -4  -5  16      152.07       84.69     23.90 o
  -3  -5  16        9.90        0.00     28.13 o
  -2  -5  16       20.17        6.33     21.58 o
  -1  -5  16      119.10      119.65     19.45 o
   0  -5  16        7.94      -21.04     21.53 o
   1  -5  16       62.39       59.00     21.59 o
   2  -5  16       29.36       22.50     19.51 o
   3  -5  16       42.26        8.45     13.77 o
   4  -5  16       37.84       38.79     24.72 o
   5  -5  16        0.04      -17.08     17.08 o
  -5  -4  16       14.23       16.90     23.90 o
  -4  -4  16      261.97      313.23     50.79 o
  -3  -4  16        1.22       16.92     27.91 o
  -2  -4  16        0.36        6.33     21.58 o
  -1  -4  16        8.30        4.26     21.58 o
   0  -4  16        3.31       10.12     15.23 o
   1  -4  16        4.14        0.00     19.51 o
   2  -4  16      200.28      198.13     29.29 o
   3  -4  16      653.93      706.21     68.23 o
   4  -4  16       69.71       76.77     21.87 o
   5  -4  16       21.33       22.78     29.63 o
  -5  -3  16      179.16      159.98     33.89 o
  -4  -3  16      418.22      382.79     40.65 o
  -3  -3  16     1436.42     1451.21     68.50 o
  -2  -3  16      137.15      122.72     28.85 o
  -1  -3  16      139.23       94.42     22.29 o
   0  -3  16      315.72      324.83     35.92 o
   1  -3  16        7.10       16.90     19.48 o
   2  -3  16      215.99      219.34     25.95 o
   3  -3  16      434.67      483.68     39.27 o
   4  -3  16       58.92       56.03     24.76 o
   5  -3  16       71.76       66.53     28.43 o
  -5  -2  16        0.14       33.88     35.90 o
  -4  -2  16       49.13       50.70     23.90 o
  -3  -2  16       12.70       33.73     21.62 o
  -2  -2  16        0.56       16.93     19.51 o
  -1  -2  16       68.70       75.37     21.73 o
   0  -2  16       60.59       44.96     19.48 o
   1  -2  16        5.28       16.91     24.54 o
   2  -2  16       40.83       50.78     19.54 o
   3  -2  16      291.12      333.37     34.94 o
   4  -2  16      342.08      410.24     66.31 o
  -4  -1  16       40.91       25.39     23.90 o
  -3  -1  16      361.76      363.04     47.70 o
  -2  -1  16      709.77      722.49     48.74 o
  -1  -1  16       35.11       39.24     21.14 o
   0  -1  16       92.61       94.70     21.51 o
   1  -1  16       41.60       39.34     19.48 o
   2  -1  16        0.01       14.49     36.53 o
   3  -1  16       21.83       -5.70     21.43 o
  -3   0  16      118.13      103.87     26.02 o
  -2   0  16        6.82       37.05     28.08 o
  -1   0  16        1.47      -23.36     29.32 o
   0   0  16       62.84       33.63     19.42 o
   1   0  16      557.57      548.91     39.02 o
   2   0  16       23.14       -7.78     26.02 o
   0  -8  17      265.56      239.23     29.26 o
  -2  -7  17       58.44       33.96     35.91 o
  -1  -7  17       14.59        2.37     24.52 o
   0  -7  17       14.35      -11.25     19.48 o
   1  -7  17       70.73       65.21     21.55 o
   2  -7  17      210.37      164.85     29.22 o
  -3  -6  17       42.22       84.74     24.02 o
  -2  -6  17      356.02      439.05     39.01 o
  -1  -6  17      174.84      151.77     29.19 o
   0  -6  17        0.96       -9.62     24.45 o
   1  -6  17       12.80       21.65     24.45 o
   2  -6  17       27.18       24.05     24.45 o
  -3  -5  17       14.97        0.00     24.02 o
  -2  -5  17      152.06      153.81     27.29 o
  -1  -5  17      160.24      194.67     34.69 o
   0  -5  17       51.21       62.55     24.48 o
   1  -5  17      258.72      299.58     29.26 o
   2  -5  17       10.64       11.26     19.51 o
  -3  -4  17       38.35       33.80     19.51 o
  -2  -4  17        3.91       -0.03     19.48 o
  -1  -4  17       39.77       33.71     19.48 o
   0  -4  17       21.86        0.00     19.45 o
   1  -4  17       36.12       22.56     19.51 o
   2  -4  17      337.66      306.21     34.85 o
  -2  -3  17      190.18      152.20     28.14 o
  -1  -3  17       33.09       29.53     21.57 o
   0  -3  17        0.01        0.00     21.58 o
   1  -3  17       36.81       38.84     25.83 o
 
